# Supplementary material for: Bis(triethyl­ammonium) tetra­chlorido­cobaltate(II)
Source: Acta Crystallogr Sect E Struct Rep Online. 2012 May 31;68(Pt 6):m859. doi: 10.1107/S1600536812022441 (PMC3379194; doi:10.1107/S1600536812022441)
Supplement: Supplementary file 1 [file e-68-0m859-sup1.cif]

##############################################################################
#                                                                            #
# This CIF contains the data in a paper accepted for publication in          #
# Acta Crystallographica Section E. It conforms to the requirements of       #
# Notes for Authors for Acta Crystallographica Section E, and has been       #
# peer reviewed under the auspices of the IUCr Commission on Journals.       #
#                                                                            #
# Full details of the Crystallographic Information File format               #
# are given in the paper "The Crystallographic Information File (CIF):       #
# a New Standard Archive File for Crystallography" by S. R. Hall, F. H.      #
# Allen and I. D. Brown [Acta Cryst. (1991), A47, 655-685].                  #
#                                                                            #
# The current version of the core CIF dictionary is obtainable from          #
# ftp://ftp.iucr.org/pub/cif_core.dic.                                       #
#                                                                            #
# Software is freely available for graphical display of the structure(s)     #
# in this CIF. For information consult the CIF software page                 #
# http://www.iucr.org/resources/cif/software.                                #
#                                                                            #
# This file may be used for bona fide research purposes within the           #
# scientific community so long as proper attribution is given to the journal # 
# article from which it was obtained.                                        #
#                                                                            #
##############################################################################
data_I
_audit_creation_method     SHELXL-97
_chemical_name_systematic
;
Bis(triethylammonium) tetrachloridocobaltate(II)
;
_chemical_name_common     ?
_chemical_formula_moiety     '2(C6 H16 N +), Cl4 Co 2-'
_chemical_formula_sum     'C12 H32 Cl4 Co N2'
_chemical_formula_iupac     '(C6 H16 N)2 [Co Cl4]'
_chemical_formula_weight     405.13
_chemical_melting_point     ?
_symmetry_cell_setting     orthorhombic
_symmetry_space_group_name_H-M     'P b c a'
_symmetry_space_group_name_Hall     '-P 2ac 2ab '
loop_
    _symmetry_equiv_pos_as_xyz
    'x, y, z'
    'x+1/2, -y+1/2, -z'
    '-x, y+1/2, -z+1/2'
    '-x+1/2, -y, z+1/2'
    '-x, -y, -z'
    '-x-1/2, y-1/2, z'
    'x, -y-1/2, z-1/2'
    'x-1/2, y, -z-1/2'
_cell_length_a     11.981(5)
_cell_length_b     13.226(5)
_cell_length_c     25.946(10)
_cell_angle_alpha     90.00
_cell_angle_beta     90.00
_cell_angle_gamma     90.00
_cell_volume     4112(3)
_cell_formula_units_Z     8
_cell_measurement_reflns_used     3697
_cell_measurement_theta_min     2.31
_cell_measurement_theta_max     19.19
_cell_measurement_temperature     296(2)
_exptl_crystal_description     irregular
_exptl_crystal_colour     green
_exptl_crystal_size_max     0.18
_exptl_crystal_size_mid     0.14
_exptl_crystal_size_min     0.13
_exptl_crystal_density_diffrn     1.309
_exptl_crystal_density_meas     ?
_exptl_crystal_density_method     'not measured'
_exptl_crystal_F_000     1704
_exptl_absorpt_coefficient_mu     1.346
_exptl_absorpt_correction_type     multi-scan
_exptl_absorpt_process_details     '(SADABS; Bruker, 2007)'
_exptl_absorpt_correction_T_min     0.6613
_exptl_absorpt_correction_T_max     0.7453
_diffrn_ambient_temperature     296(2)
_diffrn_radiation_type     MoK\a
_diffrn_radiation_wavelength     0.71073
_diffrn_radiation_source     'fine-focus sealed tube'
_diffrn_radiation_monochromator     graphite
_diffrn_measurement_device_type     'Bruker APEXII CCD'
_diffrn_measurement_method     '\f and \w scans'
_diffrn_detector_area_resol_mean     ?
_diffrn_reflns_number     42005
_diffrn_reflns_av_R_equivalents     0.1167
_diffrn_reflns_av_sigmaI/netI     0.0765
_diffrn_reflns_theta_min     1.57
_diffrn_reflns_theta_max     26.14
_diffrn_reflns_theta_full     26.14
_diffrn_measured_fraction_theta_max     0.997
_diffrn_measured_fraction_theta_full     0.997
_diffrn_reflns_limit_h_min     -14
_diffrn_reflns_limit_h_max     12
_diffrn_reflns_limit_k_min     -16
_diffrn_reflns_limit_k_max     16
_diffrn_reflns_limit_l_min     -32
_diffrn_reflns_limit_l_max     32
_diffrn_standards_number     ?
_diffrn_standards_interval_count     ?
_diffrn_standards_interval_time     ?
_diffrn_standards_decay_%     ?
_refine_special_details
;
Refinement of <i>F</i>^2^ against ALL reflections. The weighted <i>R</i>-factor
<i>wR</i> and goodness of fit <i>S</i> are based on <i>F</i>^2^, conventional
<i>R</i>-factors <i>R</i> are based on <i>F</i>, with <i>F</i> set to zero for
negative <i>F</i>^2^. The threshold expression of <i>F</i>^2^ >
2\s(<i>F</i>^2^) is used only for calculating <i>R</i>-factors(gt) <i>etc</i>.
and is not relevant to the choice of reflections for refinement.
<i>R</i>-factors based on <i>F</i>^2^ are statistically about twice as large
as those based on <i>F</i>, and <i>R</i>- factors based on ALL data will be
even larger.
;
_reflns_number_total     4090
_reflns_number_gt     2078
_reflns_threshold_expression     I>2\s(I)
_refine_ls_structure_factor_coef     Fsqd
_refine_ls_matrix_type     full
_refine_ls_R_factor_all     0.1367
_refine_ls_R_factor_gt     0.0518
_refine_ls_wR_factor_gt     0.0904
_refine_ls_wR_factor_ref     0.1189
_refine_ls_goodness_of_fit_ref     1.000
_refine_ls_restrained_S_all     1.012
_refine_ls_number_reflns     4090
_refine_ls_number_parameters     180
_refine_ls_number_restraints     1
_refine_ls_hydrogen_treatment     mixed
_refine_ls_weighting_scheme     calc
_refine_ls_weighting_details
         'calc w=1/[\s^2^(Fo^2^)+(0.0298P)^2^+6.2054P] where P=(Fo^2^+2Fc^2^)/3'
_atom_sites_solution_hydrogens     geom
_atom_sites_solution_primary     direct
_atom_sites_solution_secondary     difmap
_refine_ls_shift/su_max     0.000
_refine_ls_shift/su_mean     0.000
_refine_diff_density_max     0.450
_refine_diff_density_min     -0.505
_refine_ls_extinction_method     none
_refine_ls_extinction_coef     ?
loop_
    _atom_type_symbol
    _atom_type_description
    _atom_type_scat_dispersion_real
    _atom_type_scat_dispersion_imag
    _atom_type_scat_source
    'C' 'C' 0.0033 0.0016
                         'International Tables Vol C Tables 4.2.6.8 and 6.1.1.4'
    'H' 'H' 0.0000 0.0000
                         'International Tables Vol C Tables 4.2.6.8 and 6.1.1.4'
    'N' 'N' 0.0061 0.0033
                         'International Tables Vol C Tables 4.2.6.8 and 6.1.1.4'
    'Cl' 'Cl' 0.1484 0.1585
                         'International Tables Vol C Tables 4.2.6.8 and 6.1.1.4'
    'Co' 'Co' 0.3494 0.9721
                         'International Tables Vol C Tables 4.2.6.8 and 6.1.1.4'
_computing_data_collection     'APEX2 (Bruker, 2007)'
_computing_cell_refinement     'SAINT (Bruker, 2007)'
_computing_data_reduction     'SAINT (Bruker, 2007)'
_computing_structure_solution     'SHELXS97 (Sheldrick, 2008)'
_computing_structure_refinement     'SHELXL97 (Sheldrick, 2008)'
_computing_molecular_graphics     'XP in SHELXTL (Sheldrick, 2008)'
_computing_publication_material     'SHELXTL (Sheldrick, 2008)'
loop_
    _atom_site_type_symbol
    _atom_site_label
    _atom_site_fract_x
    _atom_site_fract_y
    _atom_site_fract_z
    _atom_site_U_iso_or_equiv
    _atom_site_adp_type
    _atom_site_calc_flag
    _atom_site_refinement_flags
    _atom_site_occupancy
    _atom_site_symmetry_multiplicity
    _atom_site_disorder_assembly
    _atom_site_disorder_group
    Co Co 0.05270(5) 0.21711(5) 0.12639(2) 0.0501(2) Uani d . 1 1 . .
    Cl Cl1 -0.02174(14) 0.34750(11) 0.08048(6) 0.0963(6) Uani d . 1 1 . .
    Cl Cl2 -0.06848(12) 0.08799(10) 0.12358(5) 0.0758(4) Uani d . 1 1 . .
    Cl Cl4 0.08198(12) 0.25981(12) 0.21063(5) 0.0840(5) Uani d . 1 1 . .
    Cl Cl3 0.21929(11) 0.17851(12) 0.09060(5) 0.0786(4) Uani d . 1 1 . .
    N N1 0.2550(4) 0.4391(4) 0.23571(17) 0.0634(12) Uani d . 1 1 . .
    N N2 0.1187(4) 0.3092(3) -0.02326(17) 0.0593(12) Uani d . 1 1 . .
    C C2 0.3882(5) 0.3716(5) 0.1714(2) 0.106(2) Uani d . 1 1 . .
    H H2A 0.4369 0.3915 0.1438 0.159 Uiso calc R 1 1 . .
    H H2B 0.3332 0.3252 0.1585 0.159 Uiso calc R 1 1 . .
    H H2C 0.4310 0.3393 0.1980 0.159 Uiso calc R 1 1 . .
    C C1 0.3327(6) 0.4609(5) 0.1925(2) 0.098(2) Uani d . 1 1 . .
    H H1A 0.2913 0.4938 0.1651 0.118 Uiso calc R 1 1 . .
    H H1B 0.3891 0.5080 0.2044 0.118 Uiso calc R 1 1 . .
    C C3 0.3132(5) 0.4070(6) 0.2830(2) 0.106(2) Uani d . 1 1 . .
    H H3A 0.3725 0.3609 0.2734 0.127 Uiso calc R 1 1 . .
    H H3B 0.3478 0.4660 0.2985 0.127 Uiso calc R 1 1 . .
    C C4 0.2438(5) 0.3579(5) 0.3221(2) 0.099(2) Uani d . 1 1 . .
    H H4A 0.2892 0.3396 0.3511 0.149 Uiso calc R 1 1 . .
    H H4B 0.2104 0.2982 0.3078 0.149 Uiso calc R 1 1 . .
    H H4C 0.1862 0.4036 0.3331 0.149 Uiso calc R 1 1 . .
    C C6 0.1254(8) 0.5774(8) 0.2169(4) 0.207(6) Uani d D 1 1 . .
    H H6A 0.0886 0.6314 0.2349 0.311 Uiso calc R 1 1 . .
    H H6B 0.0705 0.5342 0.2013 0.311 Uiso calc R 1 1 . .
    H H6C 0.1727 0.6051 0.1906 0.311 Uiso calc R 1 1 . .
    C C5 0.1830(8) 0.5274(7) 0.2479(4) 0.188(5) Uani d D 1 1 . .
    H H5A 0.1314 0.5041 0.2742 0.225 Uiso calc R 1 1 . .
    H H5B 0.2315 0.5760 0.2647 0.225 Uiso calc R 1 1 . .
    C C10 0.2315(6) 0.4566(4) 0.0047(3) 0.121(3) Uani d . 1 1 . .
    H H10A 0.3066 0.4816 0.0066 0.182 Uiso calc R 1 1 . .
    H H10B 0.2003 0.4532 0.0387 0.182 Uiso calc R 1 1 . .
    H H10C 0.1874 0.5013 -0.0161 0.182 Uiso calc R 1 1 . .
    C C9 0.2319(5) 0.3537(5) -0.0188(2) 0.0868(18) Uani d . 1 1 . .
    H H9A 0.2651 0.3575 -0.0528 0.104 Uiso calc R 1 1 . .
    H H9B 0.2780 0.3093 0.0020 0.104 Uiso calc R 1 1 . .
    C C7 0.1263(5) 0.2003(4) -0.0402(2) 0.0769(17) Uani d . 1 1 . .
    H H7A 0.1468 0.1980 -0.0764 0.092 Uiso calc R 1 1 . .
    H H7B 0.1847 0.1669 -0.0207 0.092 Uiso calc R 1 1 . .
    C C8 0.0190(5) 0.1446(4) -0.0327(2) 0.095(2) Uani d . 1 1 . .
    H H8A 0.0279 0.0758 -0.0437 0.143 Uiso calc R 1 1 . .
    H H8B -0.0386 0.1763 -0.0527 0.143 Uiso calc R 1 1 . .
    H H8C -0.0011 0.1460 0.0031 0.143 Uiso calc R 1 1 . .
    C C12 0.0734(7) 0.3786(5) -0.1106(2) 0.137(3) Uani d . 1 1 . .
    H H12A 0.0194 0.4182 -0.1291 0.206 Uiso calc R 1 1 . .
    H H12B 0.0776 0.3122 -0.1254 0.206 Uiso calc R 1 1 . .
    H H12C 0.1451 0.4107 -0.1128 0.206 Uiso calc R 1 1 . .
    C C11 0.0390(5) 0.3705(4) -0.0550(2) 0.0858(18) Uani d . 1 1 . .
    H H11A 0.0336 0.4379 -0.0405 0.103 Uiso calc R 1 1 . .
    H H11B -0.0344 0.3398 -0.0532 0.103 Uiso calc R 1 1 . .
    H H2 0.089(3) 0.310(3) 0.0084(17) 0.052(14) Uiso d . 1 1 . .
    H H1 0.212(4) 0.394(4) 0.2253(18) 0.055(17) Uiso d . 1 1 . .
loop_
    _atom_site_aniso_label
    _atom_site_aniso_U_11
    _atom_site_aniso_U_22
    _atom_site_aniso_U_33
    _atom_site_aniso_U_12
    _atom_site_aniso_U_13
    _atom_site_aniso_U_23
    Co 0.0547(4) 0.0482(4) 0.0476(3) -0.0002(3) 0.0041(3) -0.0008(3)
    Cl1 0.1149(13) 0.0708(10) 0.1032(12) 0.0411(9) 0.0525(10) 0.0382(9)
    Cl2 0.0832(10) 0.0699(9) 0.0741(9) -0.0231(8) -0.0188(8) 0.0107(7)
    Cl4 0.0758(9) 0.1138(12) 0.0623(8) -0.0229(9) 0.0088(7) -0.0328(8)
    Cl3 0.0671(9) 0.0994(11) 0.0693(9) 0.0168(8) 0.0126(7) -0.0066(8)
    N1 0.064(3) 0.067(3) 0.059(3) 0.001(3) 0.015(3) 0.003(2)
    N2 0.067(3) 0.057(3) 0.053(3) 0.008(2) 0.020(2) 0.005(2)
    C2 0.116(5) 0.098(5) 0.104(5) -0.016(4) 0.050(4) -0.020(4)
    C1 0.116(5) 0.089(5) 0.091(4) -0.009(4) 0.053(4) 0.002(4)
    C3 0.079(4) 0.166(7) 0.072(4) -0.027(5) -0.013(4) -0.005(4)
    C4 0.088(4) 0.143(6) 0.066(4) -0.001(4) -0.009(4) 0.022(4)
    C6 0.188(10) 0.214(11) 0.220(11) 0.125(9) 0.093(8) 0.125(9)
    C5 0.222(11) 0.164(8) 0.178(9) 0.113(8) 0.118(8) 0.064(7)
    C10 0.103(5) 0.063(4) 0.199(8) -0.020(4) 0.031(5) -0.003(5)
    C9 0.067(4) 0.084(5) 0.109(5) 0.001(3) 0.027(4) 0.026(4)
    C7 0.099(5) 0.067(4) 0.065(3) 0.029(3) 0.012(3) 0.001(3)
    C8 0.118(5) 0.077(4) 0.091(4) -0.010(4) -0.013(4) -0.013(4)
    C12 0.220(9) 0.112(6) 0.080(5) 0.032(6) -0.019(5) 0.036(4)
    C11 0.088(4) 0.062(4) 0.107(5) 0.023(3) 0.003(4) 0.017(3)
_geom_special_details
;
All s.u.'s (except the s.u. in the dihedral angle between two l.s. planes) are
estimated using the full covariance matrix. The cell s.u.'s are taken into
account individually in the estimation of s.u.'s in distances, angles and
torsion angles; correlations between s.u.'s in cell parameters are only used
when they are defined by crystal symmetry. An approximate (isotropic)
treatment of cell s.u.'s is used for estimating s.u.'s involving l.s. planes.
;
loop_
    _geom_bond_atom_site_label_1
    _geom_bond_atom_site_label_2
    _geom_bond_site_symmetry_2
    _geom_bond_distance
    _geom_bond_publ_flag
    Co Cl2 . 2.2428(15) ?
    Co Cl3 . 2.2597(16) ?
    Co Cl1 . 2.2778(16) ?
    Co Cl4 . 2.2847(16) ?
    N1 C3 . 1.474(7) ?
    N1 C1 . 1.486(6) ?
    N1 C5 . 1.486(8) ?
    N1 H1 . 0.84(4) ?
    N2 C9 . 1.483(7) ?
    N2 C11 . 1.498(6) ?
    N2 C7 . 1.508(6) ?
    N2 H2 . 0.90(4) ?
    C2 C1 . 1.462(7) ?
    C2 H2A . 0.9600 ?
    C2 H2B . 0.9600 ?
    C2 H2C . 0.9600 ?
    C1 H1A . 0.9700 ?
    C1 H1B . 0.9700 ?
    C3 C4 . 1.464(7) ?
    C3 H3A . 0.9700 ?
    C3 H3B . 0.9700 ?
    C4 H4A . 0.9600 ?
    C4 H4B . 0.9600 ?
    C4 H4C . 0.9600 ?
    C6 C5 . 1.250(9) ?
    C6 H6A . 0.9600 ?
    C6 H6B . 0.9600 ?
    C6 H6C . 0.9600 ?
    C5 H5A . 0.9700 ?
    C5 H5B . 0.9700 ?
    C10 C9 . 1.492(8) ?
    C10 H10A . 0.9600 ?
    C10 H10B . 0.9600 ?
    C10 H10C . 0.9600 ?
    C9 H9A . 0.9700 ?
    C9 H9B . 0.9700 ?
    C7 C8 . 1.494(7) ?
    C7 H7A . 0.9700 ?
    C7 H7B . 0.9700 ?
    C8 H8A . 0.9600 ?
    C8 H8B . 0.9600 ?
    C8 H8C . 0.9600 ?
    C12 C11 . 1.503(8) ?
    C12 H12A . 0.9600 ?
    C12 H12B . 0.9600 ?
    C12 H12C . 0.9600 ?
    C11 H11A . 0.9700 ?
    C11 H11B . 0.9700 ?
loop_
    _geom_angle_atom_site_label_1
    _geom_angle_atom_site_label_2
    _geom_angle_atom_site_label_3
    _geom_angle_site_symmetry_1
    _geom_angle_site_symmetry_3
    _geom_angle
    _geom_angle_publ_flag
    Cl2 Co Cl3 . . 112.73(7) ?
    Cl2 Co Cl1 . . 107.82(7) ?
    Cl3 Co Cl1 . . 107.58(6) ?
    Cl2 Co Cl4 . . 108.58(6) ?
    Cl3 Co Cl4 . . 108.26(6) ?
    Cl1 Co Cl4 . . 111.92(7) ?
    C3 N1 C1 . . 112.8(5) ?
    C3 N1 C5 . . 108.9(6) ?
    C1 N1 C5 . . 111.8(5) ?
    C3 N1 H1 . . 111(3) ?
    C1 N1 H1 . . 106(3) ?
    C5 N1 H1 . . 106(3) ?
    C9 N2 C11 . . 114.3(4) ?
    C9 N2 C7 . . 110.2(4) ?
    C11 N2 C7 . . 113.2(4) ?
    C9 N2 H2 . . 107(3) ?
    C11 N2 H2 . . 104(3) ?
    C7 N2 H2 . . 107(3) ?
    C1 C2 H2A . . 109.5 ?
    C1 C2 H2B . . 109.5 ?
    H2A C2 H2B . . 109.5 ?
    C1 C2 H2C . . 109.5 ?
    H2A C2 H2C . . 109.5 ?
    H2B C2 H2C . . 109.5 ?
    C2 C1 N1 . . 114.3(5) ?
    C2 C1 H1A . . 108.7 ?
    N1 C1 H1A . . 108.7 ?
    C2 C1 H1B . . 108.7 ?
    N1 C1 H1B . . 108.7 ?
    H1A C1 H1B . . 107.6 ?
    C4 C3 N1 . . 115.8(5) ?
    C4 C3 H3A . . 108.3 ?
    N1 C3 H3A . . 108.3 ?
    C4 C3 H3B . . 108.3 ?
    N1 C3 H3B . . 108.3 ?
    H3A C3 H3B . . 107.4 ?
    C3 C4 H4A . . 109.5 ?
    C3 C4 H4B . . 109.5 ?
    H4A C4 H4B . . 109.5 ?
    C3 C4 H4C . . 109.5 ?
    H4A C4 H4C . . 109.5 ?
    H4B C4 H4C . . 109.5 ?
    C5 C6 H6A . . 109.5 ?
    C5 C6 H6B . . 109.5 ?
    H6A C6 H6B . . 109.5 ?
    C5 C6 H6C . . 109.5 ?
    H6A C6 H6C . . 109.5 ?
    H6B C6 H6C . . 109.5 ?
    C6 C5 N1 . . 126.8(9) ?
    C6 C5 H5A . . 105.6 ?
    N1 C5 H5A . . 105.6 ?
    C6 C5 H5B . . 105.6 ?
    N1 C5 H5B . . 105.6 ?
    H5A C5 H5B . . 106.1 ?
    C9 C10 H10A . . 109.5 ?
    C9 C10 H10B . . 109.5 ?
    H10A C10 H10B . . 109.5 ?
    C9 C10 H10C . . 109.5 ?
    H10A C10 H10C . . 109.5 ?
    H10B C10 H10C . . 109.5 ?
    N2 C9 C10 . . 113.0(5) ?
    N2 C9 H9A . . 109.0 ?
    C10 C9 H9A . . 109.0 ?
    N2 C9 H9B . . 109.0 ?
    C10 C9 H9B . . 109.0 ?
    H9A C9 H9B . . 107.8 ?
    C8 C7 N2 . . 112.4(4) ?
    C8 C7 H7A . . 109.1 ?
    N2 C7 H7A . . 109.1 ?
    C8 C7 H7B . . 109.1 ?
    N2 C7 H7B . . 109.1 ?
    H7A C7 H7B . . 107.9 ?
    C7 C8 H8A . . 109.5 ?
    C7 C8 H8B . . 109.5 ?
    H8A C8 H8B . . 109.5 ?
    C7 C8 H8C . . 109.5 ?
    H8A C8 H8C . . 109.5 ?
    H8B C8 H8C . . 109.5 ?
    C11 C12 H12A . . 109.5 ?
    C11 C12 H12B . . 109.5 ?
    H12A C12 H12B . . 109.5 ?
    C11 C12 H12C . . 109.5 ?
    H12A C12 H12C . . 109.5 ?
    H12B C12 H12C . . 109.5 ?
    N2 C11 C12 . . 113.1(5) ?
    N2 C11 H11A . . 109.0 ?
    C12 C11 H11A . . 109.0 ?
    N2 C11 H11B . . 109.0 ?
    C12 C11 H11B . . 109.0 ?
    H11A C11 H11B . . 107.8 ?
loop_
    _geom_torsion_atom_site_label_1
    _geom_torsion_atom_site_label_2
    _geom_torsion_atom_site_label_3
    _geom_torsion_atom_site_label_4
    _geom_torsion_site_symmetry_1
    _geom_torsion_site_symmetry_2
    _geom_torsion_site_symmetry_3
    _geom_torsion_site_symmetry_4
    _geom_torsion
    _geom_torsion_publ_flag
    C3 N1 C1 C2 . . . . 69.4(8) ?
    C5 N1 C1 C2 . . . . -167.5(7) ?
    C1 N1 C3 C4 . . . . -163.6(6) ?
    C5 N1 C3 C4 . . . . 71.6(8) ?
    C3 N1 C5 C6 . . . . 176.5(11) ?
    C1 N1 C5 C6 . . . . 51.2(14) ?
    C11 N2 C9 C10 . . . . 59.1(7) ?
    C7 N2 C9 C10 . . . . -172.1(5) ?
    C9 N2 C7 C8 . . . . 165.6(5) ?
    C11 N2 C7 C8 . . . . -65.0(6) ?
    C9 N2 C11 C12 . . . . 64.2(7) ?
    C7 N2 C11 C12 . . . . -63.1(6) ?
loop_
    _geom_hbond_atom_site_label_D
    _geom_hbond_atom_site_label_H
    _geom_hbond_atom_site_label_A
    _geom_hbond_site_symmetry_A
    _geom_hbond_distance_DH
    _geom_hbond_distance_HA
    _geom_hbond_distance_DA
    _geom_hbond_angle_DHA
    N1 H1 Cl4 . 0.84(4) 2.39(5) 3.216(6) 170(4)
    N2 H2 Cl1 . 0.90(4) 2.34(4) 3.214(5) 163(4)
data_global
_journal_date_recd_electronic     2012-05-12
_journal_date_accepted     2012-05-17
_journal_name_full     'Acta Crystallographica, Section E'
_journal_year     2012
_journal_volume     68
_journal_issue      6
_journal_page_first     m859
_journal_page_last     m859
_journal_paper_category     QM
_journal_paper_doi     10.1107/S1600536812022441
_journal_coeditor_code     BG2461
_publ_contact_author_name     'Reza Azadbakht'
_publ_contact_author_address
;
Department of chemistry,
Payame Noor University,
Tehran, Iran
;
_publ_contact_author_email     'r_azadbakht@yahoo.com'
_publ_contact_author_fax     ?
_publ_contact_author_phone     ?
_publ_section_title
;
Bis(triethylammonium) tetrachloridocobaltate(II)
;
loop_
    _publ_author_name
    _publ_author_footnote
    _publ_author_address
    'Azadbakht, Reza' .
;
Department of Chemistry, Payame Noor University, Tehran, Iran
;
    'Hassan Hadadzadeh' .
;
Department of Chemistry, Isfahan University of Technology,
Isfahan 84156-83111,
 Iran
;
    'Amiri Rudbari, Hadi' .
;
Dipartimento di Chimica Inorganica, Vill. S. Agata, Salita Sperone 31,
Universita di Messina 98166 Messina, Italy
;
