# Supplementary material for: Bis(triethyl­ammonium) tetra­chlorido­cobaltate(II)
Source: Acta Crystallogr Sect E Struct Rep Online. 2012 May 31;68(Pt 6):m859. doi: 10.1107/S1600536812022441 (PMC3379194; doi:10.1107/S1600536812022441)
Supplement: Supplementary file 2 [file e-68-0m859-Isup2.hkl]

#
# h,k,l, Fc-squared, Fo-squared, sigma(Fo-squared) and status flag
#
data_I
_shelx_title ' HADI1205_0m in Pbca'
_shelx_refln_list_code          4
_shelx_F_calc_maximum      349.01
_exptl_crystal_F_000      1704.00
_reflns_d_resolution_high  0.8065
 
loop_
 _symmetry_equiv_pos_as_xyz
 'x, y, z'
 'x+1/2, -y+1/2, -z'
 '-x, y+1/2, -z+1/2'
 '-x+1/2, -y, z+1/2'
 '-x, -y, -z'
 '-x-1/2, y-1/2, z'
 'x, -y-1/2, z-1/2'
 'x-1/2, y, -z-1/2'
 
_cell_length_a    11.9814
_cell_length_b    13.2261
_cell_length_c    25.9463
_cell_angle_alpha  90.000
_cell_angle_beta   90.000
_cell_angle_gamma  90.000
 
_shelx_F_squared_multiplier     1.000
 
loop_
 _refln_index_h
 _refln_index_k
 _refln_index_l
 _refln_F_squared_calc
 _refln_F_squared_meas
 _refln_F_squared_sigma
 _refln_observed_status
   2   0   0    20928.35    18195.97    471.92 o
   4   0   0    21557.31    22397.81    676.69 o
   6   0   0    32373.77    33170.85    812.60 o
   8   0   0     5628.12     5820.30    218.37 o
  10   0   0     2579.07     2512.30    215.25 o
  12   0   0      259.68      391.92    208.60 o
  14   0   0       71.83       -2.53    216.19 o
   2   1   0    59070.52    59132.36   1299.54 o
   4   1   0    17620.19    18696.26    346.30 o
   6   1   0    13470.21    13347.01    259.03 o
   8   1   0     1941.89     1827.40     74.43 o
  10   1   0      121.52      203.19     74.69 o
  12   1   0     1495.11     1386.55    185.49 o
  14   1   0      134.54       98.98    164.89 o
   0   2   0    69103.05    71420.70   1922.80 o
   2   2   0    55436.15    56938.41   1085.77 o
   4   2   0      201.05      291.99     41.41 o
   6   2   0     8537.30     8227.03    165.86 o
   8   2   0     2812.03     3085.55    105.56 o
  10   2   0      648.01      711.72     64.58 o
  12   2   0      505.44      609.14    162.87 o
  14   2   0       24.64       20.64    172.40 o
   2   3   0   121809.40   123079.17   2345.56 o
   4   3   0    36786.13    33903.20    657.23 o
   6   3   0     6550.12     6696.69    163.01 o
   8   3   0      162.66      273.24     55.17 o
  10   3   0     1346.06     1432.13     89.53 o
  12   3   0      737.43      637.21    167.30 o
  14   3   0      122.43      212.99    166.14 o
   0   4   0     9057.37     9255.82    250.47 o
   2   4   0       10.75       17.34     35.37 o
   4   4   0     8951.51     9330.01    210.25 o
   6   4   0     2811.48     2843.40     84.29 o
   8   4   0     3409.33     3299.19     99.29 o
  10   4   0      793.21      734.81     66.98 o
  12   4   0       23.56       65.48    148.23 o
  14   4   0        0.93       27.40    162.00 o
   2   5   0     1513.02     1371.53     53.15 o
   4   5   0    20689.43    20277.56    384.06 o
   6   5   0       97.00      131.29     47.46 o
   8   5   0      708.03      656.77     62.37 o
  10   5   0      364.80      255.65     69.50 o
  12   5   0       15.77       56.24    142.90 o
  14   5   0        2.57      579.29    222.51 o
   0   6   0       17.80       77.49     52.06 o
   2   6   0     6053.77     6245.44    130.64 o
   4   6   0     5747.45     5580.71    166.83 o
   6   6   0     6070.22     5933.54    164.27 o
   8   6   0     3689.33     3752.50    144.31 o
  10   6   0      473.17      380.95     74.08 o
  12   6   0      308.98      269.73    138.08 o
   2   7   0       31.33       93.01     42.51 o
   4   7   0     3425.96     3349.25     99.97 o
   6   7   0      148.58      157.54     53.62 o
   8   7   0     1384.11     1394.95     80.48 o
  10   7   0      269.35      117.30     88.65 o
  12   7   0       93.11      159.77    104.16 o
   0   8   0      875.54      676.15    136.68 o
   2   8   0     4500.59     4337.53    109.20 o
   4   8   0      362.84      427.99     61.31 o
   6   8   0      397.18      393.33     64.64 o
   8   8   0        7.05       45.42     90.55 o
  10   8   0      300.75      402.82    140.37 o
  12   8   0      274.56      375.80    103.03 o
   2   9   0        0.05      -50.22     53.35 o
   4   9   0     1022.37     1254.53     80.11 o
   6   9   0       80.55       52.55     78.03 o
   8   9   0      206.70       88.30     69.93 o
  10   9   0      473.54      400.61    167.52 o
  12   9   0       12.40      -38.58     95.87 o
   0  10   0        3.32      -36.69     81.86 o
   2  10   0      153.45      205.01     64.84 o
   4  10   0     2244.22     2154.85     97.58 o
   6  10   0      601.38      529.01     71.31 o
   8  10   0      799.08      609.13     92.70 o
  10  10   0      261.16      250.01    286.36 o
   2  11   0      978.76      913.98     78.93 o
   4  11   0     2858.02     3063.46    127.39 o
   6  11   0     1415.76     1367.43    102.80 o
   8  11   0      846.65      819.04     83.71 o
  10  11   0      119.13      307.54    366.01 o
   0  12   0      403.10      122.93    124.45 o
   2  12   0      141.32       41.23     74.22 o
   4  12   0       29.29       92.61    110.84 o
   6  12   0        4.70      174.89     82.81 o
   8  12   0        1.70     -286.99    305.95 o
  10  12   0      171.21      279.40    357.79 o
   2  13   0      924.46      786.92    119.98 o
   4  13   0     2369.74     2195.45    149.13 o
   6  13   0      856.61     1043.57    172.08 o
   8  13   0      357.41     -235.56    238.23 o
   0  14   0     1188.66      965.22    220.21 o
   2  14   0     1760.61     1591.23    161.86 o
   4  14   0      482.43      569.36    161.28 o
   6  14   0       12.84       40.70     92.36 o
   2  15   0        7.12      158.29    182.66 o
   4  15   0       98.10      113.02    148.79 o
   6  15   0       67.42     -199.76    346.41 o
   0  16   0      629.25      494.42    231.36 o
   2  16   0      607.26      303.85    149.85 o
   2   1   1      364.46      221.67     16.23 o
   3   1   1      662.80      787.45     27.69 o
   4   1   1     1733.81     1772.06     48.25 o
   5   1   1      712.16      671.77     29.44 o
   6   1   1      668.87      708.30     32.38 o
   7   1   1     2057.00     1881.19     55.21 o
   8   1   1      105.87      112.80     27.14 o
   9   1   1      376.90      370.22     44.90 o
  10   1   1      306.16      171.57     44.37 o
  11   1   1       34.33       13.76     56.38 o
  12   1   1       18.16       -9.61    193.07 o
  13   1   1       12.72     -146.86    150.91 o
  14   1   1        0.22      121.68    120.38 o
   0   2   1      392.04      438.11     39.23 o
   1   2   1      179.49      241.69     15.41 o
   2   2   1     7312.61     6480.37    103.94 o
   3   2   1     4023.24     4132.36     77.76 o
   4   2   1      983.06     1015.08     35.39 o
   5   2   1      406.42      336.82     27.67 o
   6   2   1     2727.64     2483.44     62.96 o
   7   2   1     2694.10     2834.15     57.50 o
   8   2   1     2696.16     2628.86     59.46 o
   9   2   1      387.58      476.31     39.19 o
  10   2   1      182.29        9.02     39.07 o
  11   2   1      377.24      403.59     52.91 o
  12   2   1      211.58      122.84    104.24 o
  13   2   1       32.49      -70.03    108.52 o
  14   2   1       76.33      239.55    116.96 o
   1   3   1       30.97       30.07     14.90 o
   2   3   1     9009.92     8702.61    121.21 o
   3   3   1     4328.00     4910.68     83.98 o
   4   3   1     3172.22     2773.42     58.41 o
   5   3   1      326.22      228.64     30.09 o
   6   3   1     5290.20     4880.51     96.77 o
   7   3   1     4549.24     4470.94     82.48 o
   8   3   1       90.82      103.47     37.62 o
   9   3   1       10.35      -19.29     38.62 o
  10   3   1      381.37      527.24     45.97 o
  11   3   1      454.60      467.12     57.21 o
  12   3   1       55.18        2.98    110.64 o
  13   3   1       15.67     -163.71    106.78 o
  14   3   1       44.96      -37.61    111.02 o
   0   4   1     2051.91     2391.19     64.92 o
   1   4   1    21897.21    23336.83    289.76 o
   2   4   1     6887.07     6839.28     97.93 o
   3   4   1     2014.96     1996.13     44.33 o
   4   4   1     3497.91     3764.26     73.44 o
   5   4   1    20608.69    20812.09    294.29 o
   6   4   1       92.37      156.59     30.52 o
   7   4   1     3125.78     3225.99     70.27 o
   8   4   1       76.67       63.70     35.82 o
   9   4   1      103.38      108.74     39.35 o
  10   4   1      353.77      413.36     45.73 o
  11   4   1       74.22       99.22     55.76 o
  12   4   1      198.15      152.65    138.79 o
  13   4   1      340.09      268.81    133.58 o
  14   4   1       14.72       21.28    116.80 o
   1   5   1     2232.62     2481.55     49.47 o
   2   5   1     4750.06     4175.25     71.11 o
   3   5   1       88.44       57.36     26.49 o
   4   5   1     6649.73     6630.82    104.48 o
   5   5   1     3113.18     2944.38     61.22 o
   6   5   1     5430.38     5676.72    100.09 o
   7   5   1      605.33      738.69     43.24 o
   8   5   1       33.58       73.57     36.65 o
   9   5   1       74.09       19.80     40.45 o
  10   5   1        4.37      -83.67     42.65 o
  11   5   1      744.56      657.56     63.57 o
  12   5   1      425.60      513.37     94.45 o
  13   5   1        7.99     -130.41    122.08 o
  14   5   1       67.26      176.27    115.23 o
   0   6   1     7300.39     6610.64    135.75 o
   1   6   1     1764.59     1664.75     41.17 o
   2   6   1     4082.44     4414.07     73.47 o
   3   6   1     5589.88     5659.27     92.26 o
   4   6   1     1409.20     1336.78     40.40 o
   5   6   1     4943.53     5056.34     96.29 o
   6   6   1       17.24       32.54     35.23 o
   7   6   1      599.01      656.44     41.73 o
   8   6   1      322.60      313.95     44.02 o
   9   6   1        2.66      -30.70     44.67 o
  10   6   1      286.94      223.94     51.93 o
  11   6   1      195.80      109.31     58.00 o
  12   6   1      308.29      411.35     89.43 o
  13   6   1      261.31      292.82    111.81 o
   1   7   1    19144.02    19857.50    243.42 o
   2   7   1       15.27      -17.94     28.39 o
   3   7   1     6677.50     6679.44    104.42 o
   4   7   1      105.87       39.75     31.05 o
   5   7   1      268.25      296.76     36.55 o
   6   7   1      890.13      851.15     44.72 o
   7   7   1      922.88     1072.65     49.25 o
   8   7   1      298.22      294.69     44.31 o
   9   7   1     1241.37     1265.85     60.49 o
  10   7   1        2.50      -29.10     55.83 o
  11   7   1      656.45      662.01     62.32 o
  12   7   1       78.48      232.86     80.32 o
  13   7   1        1.04       -6.27     97.49 o
   0   8   1    11711.82    11818.92    244.48 o
   1   8   1      144.73      173.60     31.50 o
   2   8   1     8019.89     8335.23    119.63 o
   3   8   1        7.66       31.83     32.00 o
   4   8   1      324.86      322.59     38.89 o
   5   8   1      135.06      149.24     36.95 o
   6   8   1      459.35      569.30     48.62 o
   7   8   1       57.90       12.78     41.98 o
   8   8   1      542.66      617.94     47.82 o
   9   8   1      129.72       69.97     62.03 o
  10   8   1      842.99      866.41     66.31 o
  11   8   1      142.82      187.13     56.58 o
  12   8   1       39.44      -40.15     83.41 o
   1   9   1     4914.90     4676.74     94.84 o
   2   9   1       97.36      137.47     39.49 o
   3   9   1     1804.37     1792.64     57.57 o
   4   9   1     1643.20     1760.59     58.84 o
   5   9   1      188.38      236.76     46.01 o
   6   9   1      282.55      255.80     47.12 o
   7   9   1      101.83      169.49     47.33 o
   8   9   1      360.00      323.23     50.06 o
   9   9   1      681.89      763.55     67.12 o
  10   9   1        6.43       -5.52     78.16 o
  11   9   1      178.35      371.77     86.69 o
  12   9   1       24.27       93.70    131.68 o
   0  10   1      153.41      203.39     59.20 o
   1  10   1       58.25      -26.75     35.03 o
   2  10   1      686.34      567.76     47.96 o
   3  10   1     2231.42     2339.25     68.14 o
   4  10   1      141.61      213.76     45.92 o
   5  10   1      326.87      374.71     46.93 o
   6  10   1        3.48      -88.23     44.12 o
   7  10   1      234.77      295.06     55.88 o
   8  10   1      169.55      101.87     73.82 o
   9  10   1        7.69      -79.50     84.43 o
  10  10   1      266.33      200.58     80.54 o
  11  10   1      186.46      228.13     93.36 o
   1  11   1       10.66       31.66     43.39 o
   2  11   1      844.73      796.07     54.85 o
   3  11   1       21.88       20.61     48.28 o
   4  11   1     1514.42     1713.51     67.34 o
   5  11   1      288.36      209.18     49.47 o
   6  11   1      222.84      143.32     65.48 o
   7  11   1       29.66       87.04     50.13 o
   8  11   1      196.98      125.41    124.33 o
   9  11   1      448.66      454.94     78.25 o
  10  11   1       26.23     -105.51     87.05 o
   0  12   1      104.29       35.29     78.54 o
   1  12   1        1.77      -31.42     42.05 o
   2  12   1      152.01      127.46     51.40 o
   3  12   1     1329.19     1446.40     75.69 o
   4  12   1       30.20      120.63     64.28 o
   5  12   1      139.54      143.45     61.57 o
   6  12   1       13.61       68.63     55.78 o
   7  12   1      233.05      332.48     83.52 o
   8  12   1      151.32      230.30     87.38 o
   9  12   1        4.39     -215.29    192.89 o
  10  12   1       73.45      425.26    256.53 o
   1  13   1       89.17       79.94     76.45 o
   2  13   1        4.23       17.82     76.61 o
   3  13   1        0.65       34.46     71.78 o
   4  13   1       15.61       50.59     73.65 o
   5  13   1      107.27      165.00     71.40 o
   6  13   1       48.99      149.63     63.37 o
   7  13   1      140.71      285.57     88.26 o
   8  13   1       41.03      168.72     84.14 o
   9  13   1      136.28      398.22    256.53 o
   0  14   1      101.08       37.72    146.05 o
   1  14   1       14.49     -165.61     94.18 o
   2  14   1        0.16       71.10     92.97 o
   3  14   1       15.14     -103.77    116.83 o
   4  14   1        4.17       78.59     85.48 o
   5  14   1       58.90       41.71    103.23 o
   6  14   1       27.57       35.90     88.91 o
   7  14   1       96.54      288.16    118.89 o
   1  15   1        4.80       65.19    103.05 o
   2  15   1        5.54      -89.37     96.43 o
   3  15   1        0.00       28.20    109.55 o
   4  15   1       14.12      -35.71    107.94 o
   5  15   1        0.05       11.27     98.67 o
   0  16   1       18.95      240.91    156.10 o
   1  16   1        0.07      -60.24    104.61 o
   2  16   1       15.71      240.29    121.20 o
   3  16   1        0.26       -8.68    110.88 o
   0   0   2       36.59      -14.39      7.19 o
   2   0   2     9953.61     9464.89    177.08 o
   3   0   2       97.50       90.05     19.39 o
   4   0   2    18341.49    18740.43    345.83 o
   5   0   2     4367.51     4260.79     98.78 o
   6   0   2     2703.40     2690.48     78.60 o
   7   0   2      454.65      357.13     45.82 o
   8   0   2     1636.87     1729.44     90.98 o
   9   0   2      128.90      104.52     60.72 o
  10   0   2        3.07     -141.25     70.63 o
  11   0   2      124.53      113.82     82.12 o
  12   0   2      841.28      838.87    206.08 o
  13   0   2      824.15      796.21    188.22 o
  14   0   2        1.29      138.92    177.57 o
   1   1   2    69011.70    72652.18   1297.15 o
   2   1   2     7725.87     7540.74    106.17 o
   3   1   2    18224.82    18735.18    237.53 o
   4   1   2    12985.24    14413.97    181.67 o
   5   1   2     1510.55     1709.26     37.93 o
   6   1   2      217.04      154.54     25.55 o
   7   1   2    18897.26    18809.46    247.17 o
   8   1   2        1.51       47.88     34.13 o
   9   1   2     2760.28     3111.11    112.65 o
  10   1   2     1306.14     1347.78     65.54 o
  11   1   2     1472.86     1653.93     91.34 o
  12   1   2       10.60       29.16    103.65 o
  13   1   2       20.06        4.54    117.34 o
  14   1   2       21.74      -27.16    197.62 o
   0   2   2    19903.96    19358.00    335.53 o
   1   2   2     9839.46     9566.91    124.43 o
   2   2   2     8108.03     8473.44    132.93 o
   3   2   2    22697.29    23741.20    336.41 o
   4   2   2       74.06       97.40     27.87 o
   5   2   2    33269.60    34331.24    471.17 o
   6   2   2     2683.67     2414.67     51.07 o
   7   2   2     2749.67     2656.55     59.22 o
   8   2   2     1203.78     1300.91     44.60 o
   9   2   2      472.35      492.86     39.79 o
  10   2   2       52.87       45.84     42.51 o
  11   2   2      777.98      899.56     61.53 o
  12   2   2      221.53      234.35    102.15 o
  13   2   2      853.54      692.59    122.98 o
  14   2   2       22.43     -124.75    122.45 o
   1   3   2    17169.95    16603.02    206.97 o
   2   3   2    19399.58    19686.68    258.21 o
   3   3   2      943.61      790.08     29.38 o
   4   3   2      983.69     1141.90     34.68 o
   5   3   2      140.71       72.33     32.43 o
   6   3   2      998.98     1120.27     42.22 o
   7   3   2     2154.70     2360.87     53.00 o
   8   3   2      523.74      536.20     41.69 o
   9   3   2     1105.39      928.97     47.15 o
  10   3   2      364.72      307.36     43.96 o
  11   3   2      998.31      974.46     68.38 o
  12   3   2        1.06      105.77     82.92 o
  13   3   2       64.45      107.15    110.07 o
  14   3   2       29.89       26.76    113.95 o
   0   4   2    22111.35    22315.08    374.29 o
   1   4   2    12499.34    11947.83    152.42 o
   2   4   2    12428.37    13297.09    181.02 o
   3   4   2    29680.54    30204.06    392.72 o
   4   4   2     1117.76     1028.62     35.74 o
   5   4   2    25993.83    25615.70    347.44 o
   6   4   2      324.33      354.99     35.43 o
   7   4   2     3032.22     3034.80     67.32 o
   8   4   2      177.39      135.87     35.11 o
   9   4   2        0.08      -76.39     38.19 o
  10   4   2       44.78       73.65     41.54 o
  11   4   2      631.38      729.43     62.66 o
  12   4   2       55.22       74.24     76.55 o
  13   4   2       50.92      103.89    130.29 o
  14   4   2       11.69      177.35    117.18 o
   1   5   2     7913.68     7740.97    107.81 o
   2   5   2     1901.80     1916.51     43.10 o
   3   5   2     1517.25     1569.22     40.30 o
   4   5   2     2375.35     2421.10     54.14 o
   5   5   2     7023.29     6929.05    109.39 o
   6   5   2       67.91      105.39     38.69 o
   7   5   2     2681.65     2658.75     67.99 o
   8   5   2      957.67      982.74     46.53 o
   9   5   2     2536.18     2324.80     63.90 o
  10   5   2      102.00      180.77     46.38 o
  11   5   2      159.12      109.48     54.86 o
  12   5   2        6.27       23.99     85.59 o
  13   5   2       12.01      -65.78    104.77 o
  14   5   2        5.85      -77.04    112.23 o
   0   6   2    30160.07    29851.36    480.46 o
   1   6   2      864.67      765.72     33.58 o
   2   6   2      116.58       95.15     27.93 o
   3   6   2     2180.61     2142.72     49.39 o
   4   6   2      480.64      489.36     33.54 o
   5   6   2      154.99      128.02     31.53 o
   6   6   2      813.88      775.14     38.09 o
   7   6   2      380.79      379.15     37.63 o
   8   6   2       24.96      -18.25     39.15 o
   9   6   2      878.05      928.38     53.68 o
  10   6   2      108.90      239.43     50.30 o
  11   6   2       18.55       32.45     53.52 o
  12   6   2        0.46      -48.19     75.25 o
  13   6   2       81.69      119.91    101.49 o
   1   7   2     1152.05     1236.70     41.51 o
   2   7   2     3377.19     3224.24     61.58 o
   3   7   2       81.01       28.59     30.21 o
   4   7   2      200.94      212.05     30.80 o
   5   7   2     2810.77     2825.41     69.26 o
   6   7   2       24.97       95.67     34.94 o
   7   7   2       15.83      -19.26     36.49 o
   8   7   2     1453.28     1538.96     57.32 o
   9   7   2      447.23      554.86     49.06 o
  10   7   2        1.67       -1.93     60.67 o
  11   7   2      336.80      404.04     58.77 o
  12   7   2       12.24      -74.65    101.40 o
  13   7   2       11.53     -127.17     85.83 o
   0   8   2     2010.80     2269.21     76.18 o
   1   8   2      519.03      520.42     35.89 o
   2   8   2        1.36       11.14     31.62 o
   3   8   2     2309.85     2450.33     56.04 o
   4   8   2     2065.05     1956.87     58.09 o
   5   8   2      275.96      256.18     37.94 o
   6   8   2      545.85      617.65     50.80 o
   7   8   2        0.94      -16.44     41.72 o
   8   8   2       14.70      -23.72     52.62 o
   9   8   2       34.89       30.83     48.32 o
  10   8   2       64.14        4.97     83.55 o
  11   8   2        9.75     -172.41    103.16 o
  12   8   2        1.91      125.86    134.43 o
   1   9   2     1309.41     1119.21     49.10 o
   2   9   2      656.12      801.66     44.63 o
   3   9   2        5.41       -1.33     38.92 o
   4   9   2      207.83      333.22     45.36 o
   5   9   2       76.62       26.82     40.12 o
   6   9   2      349.22      460.60     47.01 o
   7   9   2     2314.19     2286.29     85.08 o
   8   9   2      149.28      345.53     63.67 o
   9   9   2      566.20      408.12     88.92 o
  10   9   2        5.35     -100.46     84.90 o
  11   9   2      297.92      339.68    116.71 o
  12   9   2        8.91       24.26    169.80 o
   0  10   2       26.22      -69.01     39.65 o
   1  10   2        1.83       -1.73     39.82 o
   2  10   2      175.78      172.55     45.13 o
   3  10   2       14.45       17.93     49.61 o
   4  10   2     1299.66     1279.58     57.60 o
   5  10   2     1191.72     1250.34     56.27 o
   6  10   2      602.57      616.83     47.93 o
   7  10   2      877.25      949.85     85.69 o
   8  10   2        0.09      -44.14     75.17 o
   9  10   2      661.33      687.07     95.08 o
  10  10   2        6.17      158.35     84.07 o
  11  10   2       20.28      -12.61    109.88 o
   1  11   2        7.14       -7.60     46.54 o
   2  11   2      638.08      603.12     51.57 o
   3  11   2       71.74       93.43     47.12 o
   4  11   2      237.90      232.32     50.53 o
   5  11   2       81.39       14.94     45.50 o
   6  11   2        0.40       33.62     48.28 o
   7  11   2      157.21      136.45     83.40 o
   8  11   2       15.28       16.13     80.11 o
   9  11   2      164.87      101.29    109.33 o
  10  11   2        0.79      101.23     90.53 o
   0  12   2       33.36       67.77     73.21 o
   1  12   2      198.04      188.67     51.30 o
   2  12   2        0.09      -79.75     42.91 o
   3  12   2     2542.03     2586.88     86.91 o
   4  12   2       46.98      124.52     63.78 o
   5  12   2     2062.04     2111.16     94.67 o
   6  12   2       40.02       89.35     92.81 o
   7  12   2      731.43      611.46    134.37 o
   8  12   2       27.52      -77.48    124.27 o
   9  12   2       25.74      -34.92    132.16 o
  10  12   2        3.19       63.25     80.80 o
   1  13   2      284.55      172.20     91.87 o
   2  13   2       59.00       19.11     69.81 o
   3  13   2      580.91      564.21     95.73 o
   4  13   2      113.57       30.86     71.46 o
   5  13   2       41.56       36.07     71.20 o
   6  13   2        1.70      101.58     95.50 o
   7  13   2       11.54        3.81    161.70 o
   8  13   2        0.47      -98.06    109.85 o
   9  13   2      170.50      -32.51    244.91 o
   0  14   2       12.84      -29.00    150.71 o
   1  14   2        8.69        5.68     92.91 o
   2  14   2      109.46       84.45     94.92 o
   3  14   2      792.37      634.29     87.44 o
   4  14   2        3.46       63.19     82.18 o
   5  14   2      316.70      371.37     79.27 o
   6  14   2       61.24      211.10    151.08 o
   7  14   2       72.52      136.82    119.01 o
   1  15   2     1626.35     1542.70    123.47 o
   2  15   2       11.41      193.39    105.07 o
   3  15   2      568.32      685.32    115.17 o
   4  15   2        2.39     -182.46    101.87 o
   5  15   2        4.94      -26.57     77.81 o
   0  16   2        5.53      125.28    204.93 o
   1  16   2        2.01     -238.49    119.24 o
   2  16   2        0.47      -71.47    106.69 o
   3  16   2      112.34      155.40    110.13 o
   1   1   3     9201.99     8833.43    129.01 o
   2   1   3     2136.22     2211.67     40.61 o
   3   1   3      430.25      409.61     24.13 o
   4   1   3       33.58       92.95     25.92 o
   5   1   3      236.93      132.06     26.66 o
   6   1   3     1642.26     1744.22     44.86 o
   7   1   3     2484.50     2328.81     51.07 o
   8   1   3       25.02        5.51     33.79 o
   9   1   3      127.12      157.84     42.45 o
  10   1   3      819.90      944.47     61.84 o
  11   1   3      221.29      186.04     46.43 o
  12   1   3        0.56      -24.48    102.70 o
  13   1   3       18.24       76.31    111.27 o
  14   1   3        0.14       39.96    158.39 o
   0   2   3    48982.16    47120.51    768.02 o
   1   2   3     6011.24     5525.72     82.27 o
   2   2   3    10942.61    10356.58    162.08 o
   3   2   3    16388.50    16845.52    271.78 o
   4   2   3      397.37      260.60     26.36 o
   5   2   3      905.98      926.70     35.33 o
   6   2   3    13119.23    12630.07    170.22 o
   7   2   3        5.77       -3.81     35.10 o
   8   2   3     3402.24     2993.32     76.89 o
   9   2   3      503.91      477.49     45.66 o
  10   2   3      466.78      352.45     51.28 o
  11   2   3        7.47       48.46     52.34 o
  12   2   3       88.92       87.25     87.77 o
  13   2   3       21.05      -43.04    136.51 o
  14   2   3       52.97      102.90    116.47 o
   1   3   3     4959.51     4799.91     69.25 o
   2   3   3    10790.08    10364.33    152.83 o
   3   3   3      504.77      435.89     29.02 o
   4   3   3     3575.85     3378.94     65.14 o
   5   3   3     1415.76     1493.05     42.10 o
   6   3   3    17547.56    17755.81    248.35 o
   7   3   3     1238.31     1059.85     37.34 o
   8   3   3        2.49        4.98     33.22 o
   9   3   3      115.32      120.58     36.35 o
  10   3   3     1055.02     1063.91     54.64 o
  11   3   3      514.49      565.23     66.34 o
  12   3   3      290.16      341.24     95.68 o
  13   3   3       24.19       95.55    110.15 o
  14   3   3        5.57      -86.30    117.34 o
   0   4   3     1675.11     1887.42     53.53 o
   1   4   3     4243.94     4120.62     65.25 o
   2   4   3     3936.14     4281.45     72.74 o
   3   4   3     4375.72     4519.10     85.85 o
   4   4   3      319.43      218.82     30.17 o
   5   4   3     6668.34     6903.29    109.68 o
   6   4   3     1378.13     1260.49     40.41 o
   7   4   3      415.97      484.48     36.71 o
   8   4   3      543.98      579.03     38.57 o
   9   4   3       32.99       80.34     38.75 o
  10   4   3       22.08       89.59     40.38 o
  11   4   3      239.87      347.02     66.36 o
  12   4   3      384.09      232.01     81.33 o
  13   4   3      160.23       18.25    157.48 o
  14   4   3       51.06      371.49    124.01 o
   1   5   3     2205.31     2140.06     45.53 o
   2   5   3    11365.06    11149.25    153.00 o
   3   5   3      176.07      179.03     23.12 o
   4   5   3     6500.18     6724.59    119.93 o
   5   5   3      794.34      798.39     39.30 o
   6   5   3    11865.60    11805.86    174.23 o
   7   5   3       57.65       83.80     34.42 o
   8   5   3       90.57      113.21     37.86 o
   9   5   3      273.87      241.41     41.66 o
  10   5   3       31.02       18.47     45.20 o
  11   5   3      440.65      382.61     64.55 o
  12   5   3      591.28      664.17    108.93 o
  13   5   3      148.46      285.43    107.66 o
  14   5   3       50.67       18.23    149.27 o
   0   6   3    14194.15    15119.05    267.58 o
   1   6   3      811.03      960.07     40.09 o
   2   6   3     4038.52     4068.54     71.02 o
   3   6   3     8619.96     8828.54    128.41 o
   4   6   3     5095.27     5201.95     92.78 o
   5   6   3     3626.41     3627.45     77.72 o
   6   6   3      208.83      299.64     38.48 o
   7   6   3      352.72      248.67     34.47 o
   8   6   3      190.61      239.28     39.98 o
   9   6   3        3.94       47.08     53.06 o
  10   6   3      673.46      711.55     70.84 o
  11   6   3        1.37      -15.81     57.92 o
  12   6   3       49.48       37.76     67.29 o
  13   6   3      124.65      249.12     96.93 o
   1   7   3     7566.33     7670.76    115.57 o
   2   7   3      118.37       65.64     29.22 o
   3   7   3     3930.93     4055.52     74.18 o
   4   7   3     1787.91     1832.27     48.49 o
   5   7   3       34.00       16.19     42.58 o
   6   7   3      134.75      172.69     46.80 o
   7   7   3      876.51      972.16     56.81 o
   8   7   3        1.02      -27.50     50.99 o
   9   7   3     1510.92     1672.95     77.60 o
  10   7   3      124.29      174.53     65.05 o
  11   7   3      253.44      215.87     76.59 o
  12   7   3      193.06      118.48     76.99 o
  13   7   3       28.05       36.48    117.39 o
   0   8   3    18271.31    18265.17    324.05 o
   1   8   3      101.68       25.14     27.13 o
   2   8   3    17220.64    16940.86    213.92 o
   3   8   3     1647.63     1835.04     50.64 o
   4   8   3     1124.25     1098.39     45.65 o
   5   8   3      320.21      415.83     47.67 o
   6   8   3      547.06      591.56     56.41 o
   7   8   3     1867.10     1907.71     85.28 o
   8   8   3     1887.61     2085.32     79.59 o
   9   8   3      149.52       43.61     64.45 o
  10   8   3      637.08      793.35    104.32 o
  11   8   3        4.84      154.28    103.89 o
  12   8   3        3.39      156.16    130.91 o
   1   9   3     2241.90     2312.64     63.93 o
   2   9   3      342.94      340.36     40.39 o
   3   9   3     1198.31     1319.49     50.43 o
   4   9   3     2520.93     2289.82     64.56 o
   5   9   3      170.52      249.40     42.66 o
   6   9   3      154.54      166.21     64.44 o
   7   9   3      349.32      440.63     60.35 o
   8   9   3      303.84      175.98     62.32 o
   9   9   3      430.97      304.28     93.35 o
  10   9   3      281.27      314.60     89.93 o
  11   9   3       63.81      -16.67    118.66 o
  12   9   3      153.63       60.19    136.35 o
   0  10   3      386.34      260.28     68.80 o
   1  10   3      102.77      138.90     42.74 o
   2  10   3     3665.40     3619.16     88.86 o
   3  10   3      883.71      904.55     51.77 o
   4  10   3       93.67      103.46     43.22 o
   5  10   3     2534.79     2562.67     73.02 o
   6  10   3      101.15      -12.53     64.91 o
   7  10   3      708.86      766.34     80.15 o
   8  10   3      557.11      576.71     91.58 o
   9  10   3       20.15      185.31     85.67 o
  10  10   3      390.96      332.49    119.35 o
  11  10   3       90.07      -65.41    131.29 o
   1  11   3       49.87      140.00     46.77 o
   2  11   3      695.14      740.54     55.64 o
   3  11   3       21.53      -32.47     47.05 o
   4  11   3     3022.21     2687.31     80.81 o
   5  11   3      167.68      138.74     53.60 o
   6  11   3      549.44      563.54     74.18 o
   7  11   3       12.18        4.92     86.55 o
   8  11   3      146.17       37.09     86.88 o
   9  11   3       56.36       76.99    147.93 o
  10  11   3      174.26      455.86    128.43 o
   0  12   3        1.43      -57.90     57.69 o
   1  12   3       52.23       21.03     50.68 o
   2  12   3        9.32        0.74     48.43 o
   3  12   3      119.83      130.80     58.11 o
   4  12   3       57.68       78.08     62.07 o
   5  12   3      314.21      373.37     59.79 o
   6  12   3      179.98      138.95    137.06 o
   7  12   3       33.87      228.80    126.61 o
   8  12   3      283.01       70.51    115.68 o
   9  12   3        0.09      255.94    143.76 o
  10  12   3      239.66      312.28    151.71 o
   1  13   3       82.79       12.32     78.93 o
   2  13   3       57.08      181.38     78.46 o
   3  13   3      154.99       66.27     78.49 o
   4  13   3      151.00      122.12     75.00 o
   5  13   3        0.17       10.52     71.91 o
   6  13   3       64.89       64.68    117.32 o
   7  13   3       51.21      158.53    129.79 o
   8  13   3      112.92      194.53    122.86 o
   0  14   3        4.71     -248.93    124.46 o
   1  14   3       11.36      -21.20     91.44 o
   2  14   3        5.39       41.24     91.05 o
   3  14   3       39.02       68.74     82.58 o
   4  14   3       71.98       26.14     87.13 o
   5  14   3       31.87      -75.32     79.20 o
   6  14   3       55.50      -53.30    127.47 o
   7  14   3        5.26      196.84    129.76 o
   1  15   3        8.52       41.96     98.10 o
   2  15   3        8.81     -193.38     96.69 o
   3  15   3        0.48      -47.66    100.90 o
   4  15   3        1.82      -58.72     99.39 o
   5  15   3        1.30      229.04    137.56 o
   0  16   3        2.85     -192.58    166.97 o
   1  16   3        0.01      -80.04    105.97 o
   2  16   3        8.17      -34.63    102.59 o
   1   0   4     8838.54     8387.61    172.50 o
   2   0   4    92837.44    93382.29   1571.95 o
   3   0   4   104946.63   105740.10   2132.24 o
   4   0   4     6155.10     6090.32    134.62 o
   5   0   4     1039.34     1172.77     50.43 o
   6   0   4     2522.69     2531.75     93.26 o
   7   0   4      204.24      160.09     45.12 o
   8   0   4    12146.79    12116.89    341.30 o
   9   0   4      168.06      181.58     61.72 o
  10   0   4     2693.16     3210.55    130.32 o
  11   0   4       12.99       85.30     83.10 o
  12   0   4      881.93      455.28    172.11 o
  13   0   4      123.70      296.47    167.66 o
  14   0   4      110.68      136.61    173.10 o
   1   1   4     4818.36     5057.79     66.09 o
   2   1   4       28.50       15.53     17.31 o
   3   1   4        0.47        7.85     12.11 o
   4   1   4      329.69      321.39     30.80 o
   5   1   4    11860.22    11752.82    158.68 o
   6   1   4    15643.10    16031.66    234.78 o
   7   1   4       80.37       92.96     27.83 o
   8   1   4     1352.31     1325.52     50.67 o
   9   1   4      546.41      407.15     55.68 o
  10   1   4       65.82      120.36     45.78 o
  11   1   4      375.03      445.67     59.89 o
  12   1   4      766.44      739.42    120.51 o
  13   1   4        1.66      157.85    114.06 o
  14   1   4      381.01      544.18    127.34 o
   0   2   4    36951.36    36703.38    599.81 o
   1   2   4       59.53       71.37     16.46 o
   2   2   4     1655.69     1508.24     39.78 o
   3   2   4    20702.66    19934.12    269.09 o
   4   2   4    16789.09    16683.17    229.69 o
   5   2   4      249.26      343.07     30.23 o
   6   2   4       68.18      105.22     31.04 o
   7   2   4       31.81       40.75     29.91 o
   8   2   4     1476.54     1611.44     55.02 o
   9   2   4      215.66      190.52     39.66 o
  10   2   4     2571.41     2512.35     76.80 o
  11   2   4       15.50      -10.17     47.74 o
  12   2   4      650.87      698.38     90.43 o
  13   2   4       27.91       90.75    145.80 o
  14   2   4       15.39      259.87    116.83 o
   1   3   4    10847.60    10806.00    137.19 o
   2   3   4     2537.64     2520.32     54.69 o
   3   3   4      524.32      529.18     37.91 o
   4   3   4    24328.31    24541.07    368.45 o
   5   3   4     4588.29     4506.48     92.09 o
   6   3   4    15481.80    14700.24    216.21 o
   7   3   4        3.37       16.49     26.96 o
   8   3   4      964.94      964.25     44.64 o
   9   3   4        1.82      -66.88     45.43 o
  10   3   4       60.87      -18.27     43.04 o
  11   3   4      171.71      209.42     65.00 o
  12   3   4     1000.58      970.35     95.90 o
  13   3   4       37.02      -29.08    109.45 o
  14   3   4      263.64      299.16    122.16 o
   0   4   4     3264.30     3770.00     82.52 o
   1   4   4     2341.44     2468.49     46.87 o
   2   4   4      335.46      309.22     28.28 o
   3   4   4       63.63       93.90     26.14 o
   4   4   4     2605.17     2737.65     61.53 o
   5   4   4      255.38      338.30     32.35 o
   6   4   4      261.60      278.38     29.79 o
   7   4   4      929.95      943.64     40.10 o
   8   4   4      576.88      551.96     38.11 o
   9   4   4     1419.85     1396.46     53.31 o
  10   4   4     1783.22     1590.96     62.34 o
  11   4   4      217.12      270.20     66.24 o
  12   4   4      489.81      363.59     79.30 o
  13   4   4        0.94      102.64    162.23 o
  14   4   4       70.87      135.22    114.96 o
   1   5   4     5641.38     5802.77     87.31 o
   2   5   4      208.83      164.81     24.03 o
   3   5   4      547.12      508.99     32.05 o
   4   5   4      629.59      564.56     33.13 o
   5   5   4        6.20        4.32     32.09 o
   6   5   4      570.38      502.16     39.50 o
   7   5   4      822.74      694.90     37.53 o
   8   5   4     1689.17     1691.78     60.21 o
   9   5   4      248.32      196.08     39.78 o
  10   5   4      132.40      132.81     42.62 o
  11   5   4       36.10      103.53     59.43 o
  12   5   4        0.68      -22.11     80.57 o
  13   5   4       32.40       24.72     98.00 o
  14   5   4       55.92       17.13    118.61 o
   0   6   4     1591.97     1895.23     62.32 o
   1   6   4     1463.60     1590.40     41.33 o
   2   6   4     7608.78     6984.65    102.36 o
   3   6   4      367.58      345.62     32.32 o
   4   6   4     1128.66     1108.22     41.53 o
   5   6   4      141.86      119.95     34.22 o
   6   6   4      275.18      281.78     39.31 o
   7   6   4     1175.11     1420.86     63.75 o
   8   6   4     1226.52     1353.58     73.11 o
   9   6   4      696.01      857.34     50.37 o
  10   6   4      634.21      518.85     57.00 o
  11   6   4      108.00       96.76     64.98 o
  12   6   4       27.04      -18.76     71.71 o
  13   6   4       34.90     -112.09     72.37 o
   1   7   4     2821.76     2506.23     54.81 o
   2   7   4      497.24      460.47     32.50 o
   3   7   4        6.15       33.31     27.59 o
   4   7   4       93.83       97.95     35.96 o
   5   7   4      386.30      410.08     46.24 o
   6   7   4      296.33      342.87     50.00 o
   7   7   4     1651.51     1476.70     66.22 o
   8   7   4     1128.43     1210.70     69.44 o
   9   7   4        2.52      -57.20     57.48 o
  10   7   4      149.22       46.56     78.22 o
  11   7   4        4.91       91.26    155.61 o
  12   7   4       52.85       93.75    133.58 o
  13   7   4       20.54     -203.53    138.71 o
   0   8   4       76.23      153.41     63.69 o
   1   8   4      521.14      537.04     35.05 o
   2   8   4      171.83      140.84     32.02 o
   3   8   4        0.03       38.95     31.58 o
   4   8   4       82.43      116.02     41.79 o
   5   8   4      632.86      645.81     50.27 o
   6   8   4       92.66      162.07     49.02 o
   7   8   4        2.85       41.84     50.10 o
   8   8   4      866.71      796.72     67.30 o
   9   8   4      131.55       48.97     66.18 o
  10   8   4       45.77       -1.54     89.80 o
  11   8   4        7.49      -81.99    106.77 o
  12   8   4        7.83       78.85    138.47 o
   1   9   4       66.06       63.75     34.57 o
   2   9   4       39.97      100.81     48.94 o
   3   9   4        2.33       11.92     41.16 o
   4   9   4       55.64       17.69     33.94 o
   5   9   4       46.76       -2.53     50.29 o
   6   9   4      458.79      417.93     57.20 o
   7   9   4      749.85      790.33     76.27 o
   8   9   4        3.75      -36.83     62.29 o
   9   9   4        9.11       96.94     90.23 o
  10   9   4      148.76      -86.85    109.46 o
  11   9   4       29.26      284.02    107.94 o
  12   9   4        0.89     -118.52    141.55 o
   0  10   4     4073.30     3861.35    125.67 o
   1  10   4      137.46      233.03     48.62 o
   2  10   4      187.60      204.70     41.76 o
   3  10   4       62.31       59.65     42.32 o
   4  10   4      213.70      163.24     42.03 o
   5  10   4      522.90      529.32     58.16 o
   6  10   4     2266.60     2265.02     99.84 o
   7  10   4       97.91       78.79     64.07 o
   8  10   4      552.85      580.19     96.63 o
   9  10   4       18.76       72.65     91.07 o
  10  10   4      232.04      302.62    112.32 o
  11  10   4       13.72       -7.44    120.07 o
   1  11   4      457.67      470.79     54.34 o
   2  11   4      652.93      817.52     57.34 o
   3  11   4      144.12       86.80     48.64 o
   4  11   4     2117.24     2031.01     67.98 o
   5  11   4       92.41       77.57     62.59 o
   6  11   4     1247.64     1414.12    109.91 o
   7  11   4       18.33      -44.35     87.09 o
   8  11   4      324.20      201.90     97.09 o
   9  11   4        4.59      -34.84    119.79 o
  10  11   4       27.47      355.03    128.22 o
   0  12   4      151.24       78.15     68.48 o
   1  12   4       45.65      -17.65     50.89 o
   2  12   4      779.71      855.16     58.82 o
   3  12   4       50.25      158.37     58.02 o
   4  12   4        0.25       80.95     59.92 o
   5  12   4       93.72       97.60     89.71 o
   6  12   4        2.19      -69.36     91.20 o
   7  12   4        2.58      -26.41    107.81 o
   8  12   4       67.48        3.24    122.19 o
   9  12   4       10.78       -0.15    202.07 o
   1  13   4       12.69      -29.97     75.99 o
   2  13   4      903.81      941.09     88.81 o
   3  13   4        0.58     -104.43     80.16 o
   4  13   4     2119.95     2135.09    105.88 o
   5  13   4       35.22     -245.08    142.97 o
   6  13   4      451.46      566.77    133.05 o
   7  13   4       48.12      -29.08    120.11 o
   8  13   4       18.38       65.85    125.34 o
   0  14   4     1221.15     1397.20    158.57 o
   1  14   4       18.00     -184.13     98.60 o
   2  14   4     1206.20     1177.97     96.24 o
   3  14   4       21.17       84.36     81.30 o
   4  14   4       48.92      -53.33     83.31 o
   5  14   4       33.98       35.98    121.38 o
   6  14   4       14.55      -64.84    132.53 o
   7  14   4       11.60      127.82    146.26 o
   1  15   4       64.66      -19.13    102.01 o
   2  15   4      125.91      178.88    101.37 o
   3  15   4       59.82      -64.79    101.50 o
   4  15   4      217.94      232.22     80.04 o
   5  15   4        0.02      108.06    134.49 o
   0  16   4      905.31      981.41    177.99 o
   1  16   4        0.29      107.25    106.28 o
   2  16   4      461.95      500.75    108.91 o
   1   1   5      562.27      636.81     21.89 o
   2   1   5       63.50       19.16     19.23 o
   3   1   5     3679.51     4222.60     69.70 o
   4   1   5     1456.27     1388.85     37.67 o
   5   1   5      298.96      370.70     29.34 o
   6   1   5     1008.06      904.83     34.76 o
   7   1   5     5928.87     5912.59     97.01 o
   8   1   5      143.39      157.01     33.41 o
   9   1   5       72.44       99.77     40.51 o
  10   1   5        1.19       33.39     47.98 o
  11   1   5      309.73      163.31     57.44 o
  12   1   5        7.65       43.62     89.01 o
  13   1   5       18.04      -75.44    106.96 o
  14   1   5       17.54     -132.64    119.60 o
   0   2   5    10346.50    10177.63    176.12 o
   1   2   5     7536.29     7325.48     93.92 o
   2   2   5    25354.92    26622.78    343.49 o
   3   2   5     5368.51     5070.08     93.20 o
   4   2   5      867.20      773.63     28.40 o
   5   2   5     3592.83     3320.98     61.99 o
   6   2   5      252.03      192.24     30.78 o
   7   2   5        1.37      -11.77     30.86 o
   8   2   5     1254.14     1204.16     47.13 o
   9   2   5      549.80      508.30     42.49 o
  10   2   5      446.47      576.13     53.29 o
  11   2   5      229.17      205.34     58.07 o
  12   2   5       22.03      -78.00     80.30 o
  13   2   5       50.45      184.87    111.42 o
  14   2   5        0.25      -44.33    110.70 o
   1   3   5        7.40      -19.27     20.73 o
   2   3   5      129.13      164.41     33.31 o
   3   3   5     9867.68     9748.12    160.14 o
   4   3   5     3766.05     3834.31     75.76 o
   5   3   5       44.86       62.50     26.48 o
   6   3   5       32.78       -8.46     28.11 o
   7   3   5     6342.77     6581.20    115.42 o
   8   3   5      229.94      139.91     33.29 o
   9   3   5       71.30       14.09     37.91 o
  10   3   5      270.79      364.34     48.36 o
  11   3   5      744.32      696.53     77.39 o
  12   3   5      126.64      204.26     80.43 o
  13   3   5       24.66      -63.01    117.48 o
  14   3   5       98.98      176.21    148.91 o
   0   4   5     1053.08     1332.09     55.52 o
   1   4   5    15066.56    15183.11    189.99 o
   2   4   5    16556.37    16279.87    225.82 o
   3   4   5    16420.18    16562.68    247.39 o
   4   4   5       41.92       27.70     36.97 o
   5   4   5    13578.75    13720.34    211.51 o
   6   4   5      900.97     1005.22     40.14 o
   7   4   5     1493.04     1337.46     46.31 o
   8   4   5     1005.35     1062.99     44.05 o
   9   4   5       56.71       42.63     40.64 o
  10   4   5      519.96      487.07     53.50 o
  11   4   5        1.91       76.96     92.25 o
  12   4   5      198.28      292.57     89.71 o
  13   4   5      477.89      443.95    130.47 o
  14   4   5        8.93      104.80    115.31 o
   1   5   5     6364.95     6612.15     96.02 o
   2   5   5     6781.36     7135.48    103.54 o
   3   5   5      868.34      856.94     42.04 o
   4   5   5     8441.21     8824.83    154.96 o
   5   5   5      112.20       92.04     31.80 o
   6   5   5     3755.86     3444.33     78.00 o
   7   5   5     1243.35     1326.11     59.15 o
   8   5   5      428.38      387.82     48.62 o
   9   5   5       11.19       29.59     36.15 o
  10   5   5      562.83      633.05     57.48 o
  11   5   5      677.72      753.31     72.32 o
  12   5   5      298.17      320.00     74.06 o
  13   5   5        0.25       14.77     80.26 o
   0   6   5     9651.35    10727.01    199.36 o
   1   6   5    10616.49    10781.12    144.81 o
   2   6   5     1834.15     1756.81     41.39 o
   3   6   5     2938.99     3304.81     71.40 o
   4   6   5      405.88      427.68     37.31 o
   5   6   5     7525.24     7782.75    131.71 o
   6   6   5     1552.91     1603.74     54.51 o
   7   6   5      397.07      520.81     55.56 o
   8   6   5      823.49      865.40     61.91 o
   9   6   5        0.23      -10.08     55.20 o
  10   6   5     1863.13     1807.67     96.42 o
  11   6   5      414.68      315.37    135.84 o
  12   6   5      176.64      205.01     66.32 o
  13   6   5      160.78      109.71     74.89 o
   1   7   5    31346.24    31122.70    371.75 o
   2   7   5     1129.48     1250.78     38.37 o
   3   7   5     8214.46     8247.50    134.69 o
   4   7   5     3062.65     3095.58     72.66 o
   5   7   5       32.86       15.25     35.89 o
   6   7   5     2555.27     2756.15     88.86 o
   7   7   5     1199.61     1360.06     64.64 o
   8   7   5      912.91     1003.61     66.23 o
   9   7   5     1020.65      955.04     79.98 o
  10   7   5       50.74      -48.06     90.77 o
  11   7   5      199.30      287.01    112.73 o
  12   7   5       65.77     -121.04    127.01 o
  13   7   5        1.47       -0.89    140.42 o
   0   8   5     8567.85     8684.77    175.39 o
   1   8   5      839.15      924.21     45.74 o
   2   8   5      774.12      809.85     38.97 o
   3   8   5     1953.07     1898.36     50.27 o
   4   8   5       18.78        5.53     39.84 o
   5   8   5      662.35      689.18     60.39 o
   6   8   5     1554.23     1725.32     70.75 o
   7   8   5      117.52       96.06     71.56 o
   8   8   5     2197.23     2102.30     99.65 o
   9   8   5        3.17        8.82     79.27 o
  10   8   5      482.45      480.00    117.84 o
  11   8   5      202.92      247.44    106.18 o
  12   8   5       40.85      -90.07    144.14 o
   1   9   5     5320.09     4955.44     96.36 o
   2   9   5     1900.72     1862.64     60.09 o
   3   9   5     2610.93     2364.84     64.03 o
   4   9   5     1868.97     1965.24     70.46 o
   5   9   5      241.21      116.37     50.29 o
   6   9   5     1994.64     2174.51     82.40 o
   7   9   5      225.66      194.07     54.93 o
   8   9   5      465.60      451.31    100.11 o
   9   9   5     1404.65     1639.29    119.71 o
  10   9   5       45.94      -58.88    114.35 o
  11   9   5       20.56       63.89    119.15 o
  12   9   5      129.48      331.71    155.90 o
   0  10   5      322.25      225.03     64.70 o
   1  10   5       12.83      -54.58     42.20 o
   2  10   5      324.63      285.81     42.85 o
   3  10   5     3278.37     3203.09     82.16 o
   4  10   5        4.57      -33.75     50.40 o
   5  10   5      947.74      826.86     64.11 o
   6  10   5       12.66       84.00     66.42 o
   7  10   5      407.88      561.27     92.00 o
   8  10   5      100.96       90.92     95.70 o
   9  10   5       43.55      127.68    112.03 o
  10  10   5       41.57     -183.74    219.27 o
  11  10   5      227.34      260.09    204.04 o
   1  11   5       21.79       80.83     49.45 o
   2  11   5     1436.23     1363.44     66.42 o
   3  11   5      129.20      144.96     46.79 o
   4  11   5     1382.14     1329.73     70.72 o
   5  11   5      213.37      265.50     65.79 o
   6  11   5      689.80      878.64     94.81 o
   7  11   5      168.38      189.06     88.59 o
   8  11   5        0.31       24.98    160.95 o
   9  11   5      412.60      185.39    147.45 o
  10  11   5       81.62        5.12    176.66 o
   0  12   5     1078.51     1249.10     90.97 o
   1  12   5       37.25      -30.27     46.58 o
   2  12   5      322.24      430.04     60.06 o
   3  12   5      818.88      719.20     72.86 o
   4  12   5      309.62      288.60     63.55 o
   5  12   5      570.52      590.19     99.19 o
   6  12   5        6.37      128.29    110.09 o
   7  12   5      127.03      225.60    121.56 o
   8  12   5       20.95      -55.49    121.43 o
   9  12   5        0.42      -72.95    148.28 o
   1  13   5       86.61       88.55     76.39 o
   2  13   5        4.82        4.07     75.92 o
   3  13   5        0.28      -32.48     75.46 o
   4  13   5       25.91      -18.95     61.55 o
   5  13   5      158.59       32.29    125.80 o
   6  13   5        0.61     -141.22    123.71 o
   7  13   5      196.05       54.58    131.16 o
   8  13   5        1.09     -266.37    133.19 o
   0  14   5      461.99      517.65    144.57 o
   1  14   5       10.33      -33.60     91.40 o
   2  14   5      431.66      305.44     85.18 o
   3  14   5       37.41       15.42     79.39 o
   4  14   5       11.36      -38.09    106.77 o
   5  14   5       32.41       22.14    124.24 o
   6  14   5       18.59      -90.04    134.16 o
   7  14   5      122.64      196.27    134.48 o
   1  15   5       37.86      -44.92    103.30 o
   2  15   5       26.09      -70.72     97.15 o
   3  15   5        0.67       -4.91     98.19 o
   4  15   5       16.59      -99.35    206.63 o
   5  15   5        1.04     -164.03    164.58 o
   0  16   5       22.12      -68.60    152.33 o
   1  16   5       24.55      -55.62    103.74 o
   2  16   5       14.75       -1.28    106.43 o
   0   0   6    15333.73    17669.40    342.42 o
   1   0   6     1036.16      876.33     36.69 o
   2   0   6     2532.16     2780.10     71.35 o
   3   0   6     3059.93     3346.55     79.21 o
   4   0   6    12256.23    12750.24    248.16 o
   5   0   6     4727.17     4754.51    110.95 o
   6   0   6      649.72      642.09     48.28 o
   7   0   6     8624.65     8764.48    180.22 o
   8   0   6       25.14       94.03     58.42 o
   9   0   6     4311.10     4373.28    152.71 o
  10   0   6       76.95       34.86     70.87 o
  11   0   6      373.51      305.36     82.68 o
  12   0   6       68.90      134.44    139.13 o
  13   0   6      633.35      382.94    272.45 o
  14   0   6       29.55     -314.42    166.63 o
   1   1   6    43770.63    43272.10    486.78 o
   2   1   6       10.85       43.54     21.59 o
   3   1   6     5521.83     5488.47     81.91 o
   4   1   6     3191.03     3228.40     63.35 o
   5   1   6      719.02      598.14     33.36 o
   6   1   6       53.27       47.73     24.31 o
   7   1   6     1284.36     1385.41     45.85 o
   8   1   6     2200.86     2457.21     65.29 o
   9   1   6     1791.89     1705.21     73.74 o
  10   1   6        7.72       74.89     51.17 o
  11   1   6     3142.90     3045.83    107.47 o
  12   1   6       55.82       85.52     90.27 o
  13   1   6      133.86       36.89    110.74 o
  14   1   6        5.46     -108.34    120.13 o
   0   2   6     1570.33     1552.82     47.66 o
   1   2   6    15470.80    15318.22    184.33 o
   2   2   6      128.22      208.58     20.89 o
   3   2   6     6632.73     6746.27     95.34 o
   4   2   6     2014.41     2222.99     45.53 o
   5   2   6     9753.42     9368.45    150.74 o
   6   2   6       13.95       31.35     29.37 o
   7   2   6     3641.67     3618.25     81.51 o
   8   2   6       17.25       69.99     37.67 o
   9   2   6     1984.14     2015.46     67.03 o
  10   2   6      109.73      125.91     48.71 o
  11   2   6      210.45       51.42     66.35 o
  12   2   6       25.25       24.98     83.68 o
  13   2   6      677.02      671.06    107.65 o
  14   2   6       18.09       -3.32    155.11 o
   1   3   6     1569.86     1741.01     37.70 o
   2   3   6       48.47       64.63     25.89 o
   3   3   6       23.37      -30.04     26.06 o
   4   3   6     1202.72     1215.49     40.60 o
   5   3   6     3809.48     3743.19     74.62 o
   6   3   6      903.79     1054.92     37.97 o
   7   3   6      251.70      222.27     33.68 o
   8   3   6      114.25      172.82     36.59 o
   9   3   6      598.62      669.34     53.44 o
  10   3   6      120.55       71.34     40.38 o
  11   3   6     1395.86     1269.68    118.81 o
  12   3   6       20.81       28.81     76.83 o
  13   3   6      500.76      656.76    140.69 o
  14   3   6       34.07     -129.66    114.01 o
   0   4   6     3091.33     3381.63    116.86 o
   1   4   6      297.48      221.47     22.16 o
   2   4   6     3942.47     3876.83     71.92 o
   3   4   6     5523.62     5161.70    100.38 o
   4   4   6     1872.16     1840.10     58.32 o
   5   4   6     2077.12     2255.04     57.57 o
   6   4   6     1295.83     1304.64     49.95 o
   7   4   6     1310.35     1324.45     46.93 o
   8   4   6       90.80      103.12     39.80 o
   9   4   6       67.21       18.50     43.44 o
  10   4   6       36.40      -40.15     43.95 o
  11   4   6      203.68      134.93     67.49 o
  12   4   6       36.46        9.15     75.08 o
  13   4   6      392.65      472.37    150.73 o
  14   4   6       11.01       -4.48    110.69 o
   1   5   6      581.28      504.21     28.72 o
   2   5   6       54.71       43.98     27.81 o
   3   5   6      895.01      892.54     43.92 o
   4   5   6     1691.04     1388.73     52.08 o
   5   5   6        0.99       24.45     30.05 o
   6   5   6       86.04       56.51     33.89 o
   7   5   6       17.11       64.54     45.86 o
   8   5   6     1133.37     1241.41     65.41 o
   9   5   6     2509.33     2283.56     86.87 o
  10   5   6        0.35       33.54     56.77 o
  11   5   6      629.57      642.16     65.52 o
  12   5   6       90.43      -40.52     70.21 o
  13   5   6      123.71      131.98     74.47 o
   0   6   6     1292.14     1146.19     52.92 o
   1   6   6     5826.60     5653.19     85.74 o
   2   6   6      674.04      679.09     30.11 o
   3   6   6     2858.54     2596.53     59.22 o
   4   6   6     1765.91     1830.92     62.51 o
   5   6   6     1415.50     1500.92     57.97 o
   6   6   6      530.21      407.82     55.57 o
   7   6   6     1412.00     1313.96     64.95 o
   8   6   6       29.17       14.89     56.83 o
   9   6   6      267.73      167.66     56.69 o
  10   6   6       67.27       15.48     64.31 o
  11   6   6       50.61      -39.24    107.40 o
  12   6   6       88.79       68.12    116.98 o
  13   6   6       14.89       19.10    146.67 o
   1   7   6       38.84      -18.73     29.04 o
   2   7   6      348.03      416.19     31.57 o
   3   7   6     2079.30     2119.60     58.24 o
   4   7   6     2135.30     2109.05     60.99 o
   5   7   6       42.18      107.85     49.35 o
   6   7   6      130.76       56.01     56.62 o
   7   7   6       28.69       73.23     43.85 o
   8   7   6      320.64      333.34     57.92 o
   9   7   6      517.72      653.64     76.61 o
  10   7   6        1.79      -84.62     95.31 o
  11   7   6       58.91      190.67    136.69 o
  12   7   6       53.66      -90.56    125.78 o
  13   7   6        3.05     -162.07    151.44 o
   1   8   6      480.51      455.14     36.16 o
   2   8   6     2642.98     2574.54     58.76 o
   3   8   6     1201.48     1246.72     50.76 o
   4   8   6      725.28      779.17     49.75 o
   5   8   6       42.15       66.08     56.92 o
   6   8   6      694.23      806.42     70.10 o
   7   8   6      528.19      480.39     76.70 o
   8   8   6        0.02      115.04     69.70 o
   9   8   6      235.67      364.05     87.49 o
  10   8   6       28.56       38.23    101.95 o
  11   8   6        7.99     -213.81    106.90 o
  12   8   6       27.49       32.11    122.38 o
   1   9   6     4212.10     4409.07     89.66 o
   2   9   6      118.24      162.27     35.37 o
   3   9   6       12.94      -18.85     35.88 o
   4   9   6      338.30      424.76     47.85 o
   5   9   6     2202.77     2335.51     82.69 o
   6   9   6      476.73      479.87     54.29 o
   7   9   6     1057.01     1151.95     87.74 o
   8   9   6       21.41      105.36     91.63 o
   9   9   6      128.44        7.81    111.81 o
  10   9   6      145.97      -55.91    112.32 o
  11   9   6       20.25     -143.99    108.93 o
  12   9   6        3.56     -283.43    141.71 o
   0  10   6      532.33      655.80     70.66 o
   1  10   6      341.79      286.47     46.36 o
   2  10   6     1486.25     1565.37     59.91 o
   3  10   6      611.79      658.61     46.68 o
   4  10   6       83.91      134.41     51.89 o
   5  10   6       53.61       15.99     52.80 o
   6  10   6      183.89      151.27     74.11 o
   7  10   6        1.21       47.41     87.10 o
   8  10   6        7.73      -91.41     93.64 o
   9  10   6       10.31      -56.23    117.03 o
  10  10   6       33.84      -65.49    121.51 o
  11  10   6        3.46     -256.12    210.51 o
   1  11   6     2002.57     1957.62     67.91 o
   2  11   6        5.90      -20.63     44.29 o
   3  11   6      120.47       98.32     47.85 o
   4  11   6      205.09      182.05     58.31 o
   5  11   6      313.64      252.15     79.70 o
   6  11   6      108.27       40.25     79.47 o
   7  11   6      178.25       59.60    106.21 o
   8  11   6      124.93       37.69    135.04 o
   9  11   6      160.58       -3.09    180.68 o
  10  11   6       66.52       57.45    148.09 o
   0  12   6      761.24      716.19     89.39 o
   1  12   6      363.76      422.50     63.86 o
   2  12   6        0.08      -15.11     59.97 o
   3  12   6     2911.94     2899.25    113.60 o
   4  12   6       18.01      128.74     86.06 o
   5  12   6     1352.21     1448.37    136.07 o
   6  12   6       24.87       58.34    108.21 o
   7  12   6      205.75      -57.05    115.47 o
   8  12   6       19.08     -122.15    126.75 o
   9  12   6        2.86       41.21    146.61 o
   1  13   6     1240.77     1400.81     98.90 o
   2  13   6        0.19      -62.91     71.90 o
   3  13   6      400.77      390.61     77.09 o
   4  13   6       51.52     -132.96    113.09 o
   5  13   6        6.96      -78.11    123.04 o
   6  13   6       19.17       90.24    125.73 o
   7  13   6       40.86      156.65    132.74 o
   8  13   6       80.36       93.36    135.84 o
   0  14   6       11.39     -130.04    133.42 o
   1  14   6      124.41      237.07     94.99 o
   2  14   6      104.33      118.95     80.35 o
   3  14   6      591.59      859.82     85.96 o
   4  14   6       22.49      173.95    125.80 o
   5  14   6      373.38      475.96    138.29 o
   6  14   6       94.03      398.70    179.95 o
   7  14   6      119.60      258.60    139.87 o
   1  15   6      960.68     1036.41    139.21 o
   2  15   6       24.56       12.33     98.28 o
   3  15   6      248.57      163.87     81.40 o
   4  15   6       16.80     -269.98    136.71 o
   5  15   6       14.35      -19.43    143.06 o
   0  16   6        2.17      129.61    152.97 o
   1  16   6       13.67      -44.67    106.40 o
   1   1   7    23429.27    22905.53    268.64 o
   2   1   7     2928.30     2685.97     48.94 o
   3   1   7     5184.97     5111.37     77.01 o
   4   1   7       73.33       37.86     24.50 o
   5   1   7      198.81      178.79     26.57 o
   6   1   7      278.05      153.02     28.83 o
   7   1   7       61.04       15.75     34.59 o
   8   1   7       19.12      -19.01     39.89 o
   9   1   7      971.01      992.60     53.26 o
  10   1   7      343.20      287.99     52.33 o
  11   1   7       22.68      -27.80     64.44 o
  12   1   7        0.29      -45.37     94.67 o
  13   1   7        8.74       34.84    152.16 o
  14   1   7        6.19     -128.85    134.85 o
   0   2   7    50294.82    50145.63    857.73 o
   1   2   7    14870.55    15589.68    188.15 o
   2   2   7      252.50      176.80     24.53 o
   3   2   7       54.22        2.78     23.11 o
   4   2   7       84.06       48.84     23.31 o
   5   2   7        2.25      -26.61     25.81 o
   6   2   7     3528.49     3288.52     65.08 o
   7   2   7      100.63      126.52     33.93 o
   8   2   7     2233.07     2078.66     58.96 o
   9   2   7       16.16       27.08     41.41 o
  10   2   7      262.67      250.66     47.94 o
  11   2   7      295.89      383.66     75.42 o
  12   2   7       66.76      -44.54     83.45 o
  13   2   7        9.26      -26.55    147.41 o
  14   2   7       44.61       74.26    114.62 o
   1   3   7    22523.27    22544.18    274.04 o
   2   3   7     5399.69     5342.95     90.97 o
   3   3   7    14821.23    15005.98    209.91 o
   4   3   7       34.60       25.44     27.64 o
   5   3   7       57.65       98.76     29.44 o
   6   3   7     6694.05     6679.71    104.20 o
   7   3   7        3.78       33.80     35.20 o
   8   3   7       71.92       19.62     38.75 o
   9   3   7     2270.38     2398.42     67.20 o
  10   3   7       73.36       14.90     42.62 o
  11   3   7       18.27      -42.88     67.14 o
  12   3   7      150.60      285.50     82.60 o
  13   3   7       25.75      201.44    103.21 o
  14   3   7        8.15      -55.67    111.52 o
   0   4   7     6211.65     6081.75    117.75 o
   1   4   7      438.70      252.49     22.88 o
   2   4   7      541.77      647.66     31.27 o
   3   4   7    13691.87    13386.32    206.66 o
   4   4   7     3366.28     3445.38     81.30 o
   5   4   7     2231.20     2586.28     61.08 o
   6   4   7     1402.75     1487.62     50.70 o
   7   4   7     1161.38      898.02     45.50 o
   8   4   7       62.06       18.76     32.68 o
   9   4   7      562.66      648.25     46.23 o
  10   4   7      352.99      446.60     61.52 o
  11   4   7      780.78      862.41    100.14 o
  12   4   7      120.48      227.98    145.18 o
  13   4   7      134.30      112.13    104.26 o
  14   4   7        0.42      -48.54    104.68 o
   1   5   7      354.19      329.09     26.79 o
   2   5   7     6563.70     7033.31    108.91 o
   3   5   7     7011.08     7219.54    125.49 o
   4   5   7     8163.90     8132.66    142.47 o
   5   5   7      156.88      158.40     47.52 o
   6   5   7     5638.80     6030.53    164.68 o
   7   5   7      216.26      105.25     41.01 o
   8   5   7        2.44      -21.92     50.25 o
   9   5   7     2186.55     2223.23     83.47 o
  10   5   7        3.96       -7.62     67.25 o
  11   5   7      231.75      199.13     70.01 o
  12   5   7      544.72      650.70     69.45 o
  13   5   7       54.63      -54.00     99.84 o
   0   6   7     9234.33     9185.03    176.55 o
   1   6   7      480.19      555.62     31.22 o
   2   6   7     2235.54     2375.38     49.64 o
   3   6   7     7549.36     7390.04    114.80 o
   4   6   7     1647.74     1541.90     57.07 o
   5   6   7     3950.63     3780.81    100.06 o
   6   6   7       18.03       43.65     47.98 o
   7   6   7     1527.55     1680.57     68.67 o
   8   6   7     1150.69     1232.15     68.92 o
   9   6   7        0.40       55.57     57.40 o
  10   6   7      583.12      713.09     92.00 o
  11   6   7      373.95      424.43    129.17 o
  12   6   7      135.73      170.60    185.58 o
  13   6   7       45.76      156.55    154.76 o
   1   7   7     3339.37     3304.31     62.10 o
   2   7   7     1312.18     1401.38     41.56 o
   3   7   7       79.65       41.69     31.85 o
   4   7   7      795.94      937.54     60.77 o
   5   7   7     1408.84     1266.55     67.50 o
   6   7   7      463.57      564.33     62.72 o
   7   7   7     4626.40     4431.25    132.30 o
   8   7   7       80.60       19.59     72.30 o
   9   7   7     2127.73     2105.20    110.51 o
  10   7   7        0.18      175.61    103.58 o
  11   7   7      221.15      134.84    115.81 o
  12   7   7      121.38      118.33    123.57 o
  13   7   7        0.21      -91.17    155.77 o
   0   8   7     7451.69     7268.10    172.09 o
   1   8   7      882.83      836.45     41.96 o
   2   8   7     7717.34     7459.69    127.58 o
   3   8   7     1554.53     1400.91     55.72 o
   4   8   7       32.52       70.16     37.61 o
   5   8   7     5660.50     5719.38    143.44 o
   6   8   7      940.06      916.24     73.78 o
   7   8   7     1551.26     1440.47     83.82 o
   8   8   7      759.73      907.07     93.77 o
   9   8   7      199.51      164.39     93.21 o
  10   8   7      625.64      814.18    114.20 o
  11   8   7        0.68      102.08    115.59 o
  12   8   7       13.23       75.98    124.80 o
   1   9   7     3061.48     3058.45     73.41 o
   2   9   7      587.47      624.66     41.53 o
   3   9   7        3.94       11.03     34.48 o
   4   9   7     1936.71     1971.33     68.72 o
   5   9   7      117.57      149.06     59.81 o
   6   9   7      319.77      272.05     70.53 o
   7   9   7     1886.01     1812.50     98.11 o
   8   9   7      378.21      232.96     92.92 o
   9   9   7      365.86      305.76    120.91 o
  10   9   7       73.70      111.63    141.31 o
  11   9   7      118.27       28.36    114.40 o
   0  10   7      746.44      676.14     71.40 o
   1  10   7     1256.54     1403.89     57.89 o
   2  10   7      406.68      303.24     44.20 o
   3  10   7     3397.82     3377.82     92.93 o
   4  10   7      139.66      196.63     53.43 o
   5  10   7     3279.47     3412.38    109.58 o
   6  10   7       43.57       63.70     76.68 o
   7  10   7      974.57     1078.44    103.97 o
   8  10   7       87.78      101.72    120.54 o
   9  10   7        2.39        7.50    121.68 o
  10  10   7      153.25       30.41    141.66 o
  11  10   7       46.46       22.23    134.82 o
   1  11   7     1278.75     1226.06     60.29 o
   2  11   7      793.02      706.78     55.48 o
   3  11   7      552.68      584.84     50.64 o
   4  11   7     2281.33     2251.99     83.59 o
   5  11   7      111.61      177.81     76.02 o
   6  11   7      229.87      242.48     89.54 o
   7  11   7       22.32      156.05    124.10 o
   8  11   7      112.40       72.21    129.91 o
   9  11   7        8.69      -20.87    140.03 o
  10  11   7       93.26       96.74    153.29 o
   0  12   7        4.49        9.44     79.21 o
   1  12   7      420.77      291.38     60.39 o
   2  12   7      399.01      340.46     74.30 o
   3  12   7      424.14      344.35     70.52 o
   4  12   7       73.74       50.16    104.87 o
   5  12   7      344.21      242.33    111.07 o
   6  12   7        6.24      -43.49    114.48 o
   7  12   7        0.33       39.65    109.64 o
   8  12   7      162.42      164.64    134.79 o
   9  12   7       51.74       11.97    205.64 o
   1  13   7     1270.58     1073.56     94.35 o
   2  13   7       68.36       37.74     72.90 o
   3  13   7      242.22      210.43     70.78 o
   4  13   7       45.90       56.84    117.39 o
   5  13   7       21.99      -62.27    121.40 o
   6  13   7       21.30       87.08    125.16 o
   7  13   7       50.31      237.45    148.02 o
   8  13   7       34.83       86.40    136.05 o
   0  14   7      252.67      221.69    136.58 o
   1  14   7        0.71      -54.35     92.64 o
   2  14   7       97.65       22.86     91.69 o
   3  14   7       19.73       53.36     90.13 o
   4  14   7        1.46      171.20    130.64 o
   5  14   7       38.63      122.46    138.04 o
   6  14   7       39.21        7.91    139.99 o
   7  14   7       57.92       97.39    634.03 o
   1  15   7       45.04      -35.56    103.63 o
   2  15   7        0.00     -183.93     97.59 o
   3  15   7        2.55      -34.03     73.95 o
   4  15   7        0.88      159.94    135.47 o
   5  15   7       54.68      -20.66    140.78 o
   0  16   7        0.01      253.97    251.70 o
   0   0   8    27022.05    27423.33    667.51 o
   1   0   8    37572.71    36997.38    636.95 o
   2   0   8     4971.64     5477.98    120.27 o
   3   0   8      284.81      206.61     38.75 o
   4   0   8      754.27      942.54     48.94 o
   5   0   8     2034.61     2112.32     60.79 o
   6   0   8     7908.96     8471.01    203.46 o
   7   0   8     6033.94     6481.93    157.08 o
   8   0   8     4835.47     5083.41    147.08 o
   9   0   8      162.57       87.50     66.57 o
  10   0   8     3520.29     3135.42    172.92 o
  11   0   8        0.99     -137.30     86.90 o
  12   0   8      138.26       16.95    119.29 o
  13   0   8       15.43      -29.52    152.25 o
  14   0   8        6.14     -138.13    197.23 o
   1   1   8    43918.45    43763.11    504.49 o
   2   1   8     4241.42     3582.38     61.68 o
   3   1   8      650.52      703.26     29.12 o
   4   1   8    11277.25    10724.21    152.84 o
   5   1   8     1026.09     1019.36     39.24 o
   6   1   8     5905.28     5786.93    101.90 o
   7   1   8     1577.51     1676.35     51.44 o
   8   1   8     3425.36     3766.62     89.46 o
   9   1   8     2193.18     1957.84     68.53 o
  10   1   8      156.83      345.82     52.98 o
  11   1   8       12.81       43.29     65.20 o
  12   1   8      152.85       35.84    116.36 o
  13   1   8       87.51       28.91     96.41 o
  14   1   8      295.96      166.23    122.09 o
   0   2   8      108.78       69.66     31.96 o
   1   2   8    12428.15    12364.82    150.30 o
   2   2   8     8900.95     8877.15    121.20 o
   3   2   8      579.95      492.26     28.01 o
   4   2   8       39.97       79.67     24.73 o
   5   2   8      683.39      558.28     28.74 o
   6   2   8       75.58      113.91     30.65 o
   7   2   8     1146.76     1093.40     44.55 o
   8   2   8     1620.38     1413.00     53.70 o
   9   2   8      719.88      691.00     55.50 o
  10   2   8     1272.70     1406.07     68.82 o
  11   2   8       15.16       -7.46     94.58 o
  12   2   8      440.25      330.27     84.82 o
  13   2   8        8.36       93.71    117.59 o
  14   2   8       22.17       11.65    113.85 o
   1   3   8      957.56      964.62     30.90 o
   2   3   8     6401.82     6685.46    106.87 o
   3   3   8     1607.43     1550.01     43.55 o
   4   3   8    20039.16    19373.27    275.91 o
   5   3   8     5973.89     5878.50     96.18 o
   6   3   8     8761.91     8743.97    139.43 o
   7   3   8      577.97      652.55     39.18 o
   8   3   8      883.36      934.27     50.97 o
   9   3   8       96.32      156.69     57.10 o
  10   3   8      267.44      254.65     49.19 o
  11   3   8       26.16       36.50     67.53 o
  12   3   8      650.84      571.07     84.60 o
  13   3   8       73.69      126.88    101.49 o
  14   3   8      310.58      204.57    120.01 o
   0   4   8     5956.39     5356.90    118.23 o
   1   4   8      176.06      154.13     23.82 o
   2   4   8     3092.97     3521.74     64.70 o
   3   4   8     9991.46     9864.12    144.16 o
   4   4   8     4386.81     4391.62     93.82 o
   5   4   8       20.23       92.05     33.55 o
   6   4   8      201.66      122.32     32.43 o
   7   4   8       54.15       11.62     37.89 o
   8   4   8      262.17      256.26     53.59 o
   9   4   8      143.95      179.41     39.50 o
  10   4   8      841.12      934.23     60.17 o
  11   4   8       17.25       27.79     61.19 o
  12   4   8      542.37      634.44     78.65 o
  13   4   8       73.26      -97.09     75.21 o
   1   5   8     1879.06     1952.97     42.54 o
   2   5   8       12.20        4.21     27.71 o
   3   5   8      175.05      180.40     40.03 o
   4   5   8       40.72      -11.04     39.65 o
   5   5   8     5851.78     5663.74    129.01 o
   6   5   8      264.10      254.71     53.92 o
   7   5   8      463.86      378.77     46.77 o
   8   5   8      174.86       51.85     38.97 o
   9   5   8      758.50      678.78     85.36 o
  10   5   8        8.29     -104.71     66.78 o
  11   5   8      243.16      163.64    110.48 o
  12   5   8       43.91       -9.88    127.49 o
  13   5   8        0.47      107.77    162.52 o
   0   6   8    15674.54    15355.24    273.41 o
   1   6   8     1346.12     1300.83     38.07 o
   2   6   8     5111.82     4912.01     83.05 o
   3   6   8     4494.89     4487.15     83.14 o
   4   6   8     1659.64     1739.87     65.67 o
   5   6   8       59.52       26.21     47.86 o
   6   6   8      839.89      790.29     65.44 o
   7   6   8        0.07     -115.71     63.13 o
   8   6   8      938.22     1124.85     65.81 o
   9   6   8        1.16      -19.61     64.93 o
  10   6   8      469.00      682.54     99.41 o
  11   6   8       67.74      -89.32    109.99 o
  12   6   8       49.68      -40.67    124.29 o
  13   6   8      164.93       70.98    160.96 o
   1   7   8        4.31      -27.16     28.50 o
   2   7   8     1467.16     1369.76     43.62 o
   3   7   8      253.34      176.42     33.62 o
   4   7   8     1277.10     1131.70     63.07 o
   5   7   8     1083.91     1105.28     70.14 o
   6   7   8       26.12       53.94     56.30 o
   7   7   8       10.85      -30.90     67.90 o
   8   7   8        1.18      -84.60     69.29 o
   9   7   8      424.46      298.76     88.93 o
  10   7   8       80.56      109.23    102.23 o
  11   7   8      325.31      365.56    122.81 o
  12   7   8        5.57       43.74    127.45 o
   0   8   8     1130.13     1154.48     67.59 o
   1   8   8      882.45      803.77     44.87 o
   2   8   8      126.21       85.15     33.35 o
   3   8   8      932.86     1023.14     50.90 o
   4   8   8      193.35      135.83     48.53 o
   5   8   8       92.25      129.00     54.96 o
   6   8   8      286.73      214.72     67.34 o
   7   8   8      240.36      156.70     72.16 o
   8   8   8        0.23      -28.41     82.70 o
   9   8   8      143.92      156.72    117.70 o
  10   8   8       62.10       -0.47    110.61 o
  11   8   8       61.07      110.38    119.72 o
  12   8   8        1.03      -51.77    134.60 o
   1   9   8     1046.48     1210.88     51.81 o
   2   9   8      161.43      146.33     38.55 o
   3   9   8     1212.05     1236.75     57.38 o
   4   9   8        0.88       11.44     39.03 o
   5   9   8       12.37       51.46     60.87 o
   6   9   8       21.10      126.15     68.33 o
   7   9   8       40.57      116.36     79.56 o
   8   9   8       81.78       91.37    116.47 o
   9   9   8        1.57      -26.74    132.22 o
  10   9   8        1.28       48.20    131.55 o
  11   9   8      158.54      317.27    125.71 o
   0  10   8     4098.81     4095.30    131.26 o
   1  10   8        6.76      -62.25     44.03 o
   2  10   8     3591.50     3647.98     86.44 o
   3  10   8        0.17       -6.36     38.10 o
   4  10   8        8.86      -13.85     50.41 o
   5  10   8       37.88       61.28     64.35 o
   6  10   8       71.18       71.97     79.92 o
   7  10   8       10.60       34.71    117.51 o
   8  10   8      447.59      216.76    116.40 o
   9  10   8      216.30      105.63    136.51 o
  10  10   8       56.33      320.90    154.05 o
  11  10   8       54.66      -76.08    140.12 o
   1  11   8      516.87      646.09     54.59 o
   2  11   8      340.67      340.44     49.16 o
   3  11   8      220.36       62.11     51.43 o
   4  11   8      541.17      563.42     67.95 o
   5  11   8       98.13       95.66     83.62 o
   6  11   8      318.64      195.01    108.41 o
   7  11   8       88.47      122.90    122.89 o
   8  11   8        5.04     -165.47    132.30 o
   9  11   8        0.22      138.26    170.62 o
  10  11   8       29.77      -91.28    169.32 o
   0  12   8      752.03      756.23     99.31 o
   1  12   8       57.40      203.84     63.99 o
   2  12   8      342.94      434.34     66.58 o
   3  12   8       13.22      149.76     90.16 o
   4  12   8      281.66      332.22    100.10 o
   5  12   8        0.02      -95.83    105.52 o
   6  12   8       13.53       26.47    107.49 o
   7  12   8       74.27       48.58    113.61 o
   8  12   8       71.93      217.76    129.29 o
   9  12   8       97.90        0.51    143.04 o
   1  13   8        1.98       81.66     77.81 o
   2  13   8      656.65      535.38     99.75 o
   3  13   8       72.23      226.94    133.43 o
   4  13   8      879.15      804.85    139.77 o
   5  13   8       23.29     -127.88    177.78 o
   6  13   8      290.54      653.77    146.03 o
   7  13   8      203.55      203.26    139.18 o
   8  13   8        0.42       63.46    148.40 o
   0  14   8      710.44      569.10    163.87 o
   1  14   8       34.68       50.25     94.28 o
   2  14   8      351.75      194.70     82.99 o
   3  14   8       27.51      -98.84    122.65 o
   4  14   8       37.15       10.59    118.54 o
   5  14   8       20.34       25.48    236.02 o
   6  14   8      116.54      163.28    163.74 o
   1  15   8       13.24        6.18    102.86 o
   2  15   8       64.38       67.44    101.11 o
   3  15   8       87.55      116.50    153.25 o
   4  15   8      212.91      251.56    139.62 o
   1   1   9      549.37      425.33     25.87 o
   2   1   9     3864.74     3529.05     62.20 o
   3   1   9     5967.03     5778.92     86.15 o
   4   1   9      179.46      200.96     24.49 o
   5   1   9      110.27       55.25     27.06 o
   6   1   9      893.98      925.67     36.59 o
   7   1   9     1159.08     1104.79     48.61 o
   8   1   9        0.71      -37.91     42.31 o
   9   1   9      613.82      695.63     69.75 o
  10   1   9        1.59      -44.27     51.17 o
  11   1   9      167.52       96.51     67.26 o
  12   1   9       15.98       62.06     97.33 o
  13   1   9        1.71        0.13    101.27 o
  14   1   9       17.50       52.19    117.12 o
   0   2   9    21659.59    23308.70    390.82 o
   1   2   9      607.26      603.44     29.25 o
   2   2   9    19924.75    20785.86    260.98 o
   3   2   9       22.02       37.63     25.75 o
   4   2   9       11.06       35.13     33.50 o
   5   2   9     1895.72     1756.29     42.82 o
   6   2   9      177.73      259.27     32.42 o
   7   2   9      611.27      473.93     36.41 o
   8   2   9      602.82      763.97     51.13 o
   9   2   9        8.15        7.16     47.20 o
  10   2   9      254.94      362.27     54.88 o
  11   2   9      184.39      116.65     73.27 o
  12   2   9       36.67       -3.11     79.58 o
  13   2   9       21.51       78.25     97.41 o
  14   2   9        4.19       -5.15    119.02 o
   1   3   9     1185.63     1158.20     32.79 o
   2   3   9      935.56      957.74     32.34 o
   3   3   9     1749.66     1710.20     46.20 o
   4   3   9     1611.24     1689.83     63.65 o
   5   3   9      935.74     1014.50     34.58 o
   6   3   9      475.83      492.92     29.07 o
   7   3   9     1598.68     1290.53     49.37 o
   8   3   9      293.44      237.90     47.66 o
   9   3   9      373.81      332.41     42.80 o
  10   3   9      849.14      937.55     69.25 o
  11   3   9      371.51      496.49     74.03 o
  12   3   9      132.49      156.26     78.27 o
  13   3   9       13.08      111.83    115.99 o
   0   4   9     3590.34     4013.02     91.06 o
   1   4   9     2274.90     2186.65     45.45 o
   2   4   9    11945.27    11739.93    150.39 o
   3   4   9      187.90      177.00     35.59 o
   4   4   9      193.61      234.07     33.18 o
   5   4   9     8437.80     7965.12    128.83 o
   6   4   9      508.63      440.38     48.20 o
   7   4   9      146.78      254.17     41.31 o
   8   4   9       21.85       46.14     52.89 o
   9   4   9       22.42      -66.38     36.77 o
  10   4   9      893.76      835.61     63.19 o
  11   4   9      240.60      216.92     63.09 o
  12   4   9       11.95      -46.11     65.57 o
  13   4   9      107.33       76.60    112.70 o
   1   5   9     1355.66     1276.02     35.94 o
   2   5   9     5172.56     5432.59     85.76 o
   3   5   9       89.40      196.75     29.08 o
   4   5   9    15768.02    15675.64    234.82 o
   5   5   9      784.31      871.53     55.23 o
   6   5   9      723.55      649.09     55.05 o
   7   5   9      137.60      208.64     42.45 o
   8   5   9      182.12      258.57     45.40 o
   9   5   9       60.15       50.94     47.13 o
  10   5   9      874.82     1210.52     90.54 o
  11   5   9      259.96      395.63    116.46 o
  12   5   9       83.82      215.38    128.41 o
  13   5   9       48.11       33.50    132.30 o
   0   6   9     2048.94     1874.88     60.64 o
   1   6   9       16.29       16.71     33.17 o
   2   6   9     5782.29     6315.21     96.32 o
   3   6   9     1259.77     1371.34     56.32 o
   4   6   9      930.63     1052.31     71.37 o
   5   6   9     2810.92     2942.63     89.25 o
   6   6   9      127.81       89.56     53.89 o
   7   6   9      703.18      474.24     81.11 o
   8   6   9     3201.99     3255.77    103.94 o
   9   6   9        0.21      -88.77     67.72 o
  10   6   9      718.03      577.61    112.77 o
  11   6   9       49.63      224.62    113.87 o
  12   6   9      182.56      342.03    123.14 o
  13   6   9       36.78      -28.57    156.98 o
   1   7   9     4421.24     4378.50     80.19 o
   2   7   9     3215.99     3239.13     65.15 o
   3   7   9     1593.53     1614.15     50.62 o
   4   7   9     5394.55     5466.14    124.83 o
   5   7   9       72.85       66.17     55.78 o
   6   7   9     2567.42     2575.33    107.67 o
   7   7   9      922.32      880.61    124.53 o
   8   7   9      684.53      697.43     83.70 o
   9   7   9      652.86      827.96     99.69 o
  10   7   9        1.09      -94.40    108.10 o
  11   7   9      223.62      366.38    123.50 o
  12   7   9        1.13      -42.50    130.38 o
   0   8   9     4250.75     4128.20    118.96 o
   1   8   9       87.55      116.74     39.01 o
   2   8   9     2008.83     1872.46     54.34 o
   3   8   9      141.15      119.32     41.27 o
   4   8   9       95.92      137.14     57.33 o
   5   8   9      890.43      949.36     75.42 o
   6   8   9     2785.22     2495.49    107.49 o
   7   8   9      564.71      652.62     83.01 o
   8   8   9     2447.35     2447.10    124.48 o
   9   8   9      342.81      617.13    129.07 o
  10   8   9      243.43      319.61    130.83 o
  11   8   9        0.17       63.41    123.15 o
  12   8   9       45.91      104.92    136.22 o
   1   9   9      661.38      737.87     47.05 o
   2   9   9     1870.02     1823.00     55.88 o
   3   9   9      544.57      537.41     53.37 o
   4   9   9     2300.42     2318.82     80.55 o
   5   9   9      105.72      135.73     62.47 o
   6   9   9     3569.53     3584.82    120.56 o
   7   9   9      175.70      120.18     88.75 o
   8   9   9      234.66      -24.31    112.99 o
   9   9   9      283.84      174.05    124.17 o
  10   9   9        8.26       13.96    115.16 o
  11   9   9       27.81       55.73    138.95 o
   0  10   9     3347.10     3484.62    119.86 o
   1  10   9      106.09       85.10     46.28 o
   2  10   9       47.62      -12.25     41.54 o
   3  10   9     2272.25     2446.36     83.39 o
   4  10   9      319.01      309.27     50.12 o
   5  10   9     1222.66     1247.63     88.72 o
   6  10   9      175.84      240.41     84.55 o
   7  10   9      577.84      686.03    127.78 o
   8  10   9      227.25      125.40    136.84 o
   9  10   9       50.95       78.89    141.01 o
  10  10   9       16.70      191.59    162.27 o
   1  11   9       15.27       17.23     48.61 o
   2  11   9     1016.07     1028.33     57.40 o
   3  11   9       49.68       -4.44     54.04 o
   4  11   9     1139.10     1114.14     91.77 o
   5  11   9        2.43      -68.29     96.54 o
   6  11   9     1042.88      771.48    123.07 o
   7  11   9       67.95      167.97    127.46 o
   8  11   9      104.75       52.13    174.25 o
   9  11   9       65.02       50.42    149.77 o
  10  11   9       45.51       -5.29    157.41 o
   0  12   9     1214.91     1242.17    107.35 o
   1  12   9        0.14       68.33     65.95 o
   2  12   9      455.65      473.29     68.84 o
   3  12   9      622.17      573.35    125.68 o
   4  12   9      521.20      717.70    144.03 o
   5  12   9       16.37      -24.76    111.01 o
   6  12   9        4.88       74.40    111.19 o
   7  12   9       45.85     -147.68    114.93 o
   8  12   9       32.27        9.84    136.85 o
   9  12   9       13.95      -73.86    141.59 o
   1  13   9      347.41      469.39     79.83 o
   2  13   9       16.88       20.93     72.51 o
   3  13   9       36.97       57.72    116.36 o
   4  13   9        5.10      -71.61    112.19 o
   5  13   9        0.00      -71.01    125.28 o
   6  13   9        3.39       27.61    136.47 o
   7  13   9       24.68      174.09    135.21 o
   8  13   9       63.72      205.26    155.14 o
   0  14   9      525.32      344.62    132.88 o
   1  14   9        2.40      259.08     96.30 o
   2  14   9      147.22      231.22     80.49 o
   3  14   9       98.02      179.21    142.76 o
   4  14   9       43.98      -97.01    126.27 o
   5  14   9       28.81      261.96    137.54 o
   6  14   9       79.78       52.13    134.38 o
   1  15   9       31.31      -24.50    105.19 o
   2  15   9       22.78       58.10    103.11 o
   3  15   9        0.01     -114.72    130.22 o
   4  15   9        0.62       17.93    141.84 o
   0   0  10    21326.16    21639.25    456.09 o
   1   0  10      887.44      712.21     39.61 o
   2   0  10     1071.95      900.28     46.01 o
   3   0  10     6576.68     6258.10    128.31 o
   4   0  10      633.44      601.36     44.84 o
   5   0  10    16672.37    17440.80    341.55 o
   6   0  10     1077.72     1113.22     62.54 o
   7   0  10     3406.57     3795.00    151.27 o
   8   0  10        5.58      168.48     59.68 o
   9   0  10     1612.63     1891.13     99.23 o
  10   0  10      324.50      128.40     76.54 o
  11   0  10      454.33      230.47     93.77 o
  12   0  10       61.21      153.86    158.32 o
  13   0  10        4.41      224.01    212.40 o
  14   0  10       95.11       65.61    163.23 o
   1   1  10    13601.07    13121.73    153.17 o
   2   1  10     2528.08     2725.65     57.42 o
   3   1  10     3290.63     3344.53     59.74 o
   4   1  10       29.28      -14.31     24.61 o
   5   1  10     7010.02     6645.94    102.50 o
   6   1  10      540.56      695.32     35.29 o
   7   1  10     7592.44     7373.81    147.89 o
   8   1  10     2599.20     2456.16     72.26 o
   9   1  10     6832.49     7057.91    183.64 o
  10   1  10        2.46      -77.10     53.95 o
  11   1  10       76.49      165.74     66.64 o
  12   1  10      117.35      307.26    117.70 o
  13   1  10        2.84     -112.07    103.03 o
  14   1  10       70.98       17.16    124.11 o
   0   2  10     3316.54     3465.42     86.22 o
   1   2  10      759.30      649.19     29.30 o
   2   2  10      489.71      472.60     29.16 o
   3   2  10    31411.12    30021.22    391.54 o
   4   2  10      767.91      885.06     33.57 o
   5   2  10    16814.26    16368.51    214.55 o
   6   2  10     1663.92     1799.43     50.18 o
   7   2  10     6042.23     6106.89    118.14 o
   8   2  10        0.11      -18.28     38.49 o
   9   2  10      244.44      265.00     48.09 o
  10   2  10      112.52      227.94     54.34 o
  11   2  10      644.62      748.42     80.32 o
  12   2  10       74.37       99.76     89.03 o
  13   2  10      184.69      287.36    104.30 o
   1   3  10     6792.80     7089.93    102.43 o
   2   3  10     1776.63     1545.51     38.79 o
   3   3  10     6820.53     6614.20     99.04 o
   4   3  10     1023.71     1078.96     39.51 o
   5   3  10       14.75       -7.48     27.21 o
   6   3  10      164.38      114.96     28.41 o
   7   3  10      257.73      303.30     47.49 o
   8   3  10       39.91       89.23     40.15 o
   9   3  10      732.32      744.54     46.68 o
  10   3  10      109.97       67.30     47.55 o
  11   3  10      240.44      155.01     70.96 o
  12   3  10        0.06      -62.01     74.65 o
  13   3  10       23.77       70.58    129.86 o
   0   4  10      216.78      211.21     39.42 o
   1   4  10     5295.16     5120.07     82.22 o
   2   4  10      436.50      345.20     26.56 o
   3   4  10    16626.36    16593.27    235.20 o
   4   4  10     1207.14     1163.81     41.16 o
   5   4  10     5800.10     5476.13    100.66 o
   6   4  10      792.55      756.48     40.68 o
   7   4  10      120.92      115.17     41.69 o
   8   4  10      125.66       81.95     53.99 o
   9   4  10      901.28      959.25     69.14 o
  10   4  10        1.58       31.27    123.23 o
  11   4  10      453.03      434.45     60.39 o
  12   4  10       22.65       41.39     61.07 o
  13   4  10      197.09      220.02     90.65 o
   1   5  10    25560.69    24860.11    298.93 o
   2   5  10        0.62      -12.03     23.77 o
   3   5  10     3842.74     3833.70     71.52 o
   4   5  10     1429.56     1385.30     53.51 o
   5   5  10      467.33      508.31     61.28 o
   6   5  10       18.97       46.11     48.90 o
   7   5  10     2170.35     2062.03     69.48 o
   8   5  10       13.70      -16.76     48.17 o
   9   5  10      357.32      544.68     63.76 o
  10   5  10       75.06        1.12    100.48 o
  11   5  10      156.65      193.45    113.53 o
  12   5  10       50.25     -124.35    158.21 o
  13   5  10        1.00     -157.16    133.03 o
   0   6  10       32.34      113.27     42.50 o
   1   6  10     1498.32     1549.68     41.96 o
   2   6  10     2299.53     2561.26     52.18 o
   3   6  10      261.56      328.06     39.85 o
   4   6  10     1820.12     1886.04     65.56 o
   5   6  10       11.62      -26.09     48.29 o
   6   6  10       58.12      -35.64     47.79 o
   7   6  10      640.65      830.57     66.04 o
   8   6  10      272.73      140.98     55.99 o
   9   6  10       36.97      -48.71     85.12 o
  10   6  10        0.45      -82.86     99.70 o
  11   6  10        9.56      -16.35    118.33 o
  12   6  10       21.43       41.03    122.92 o
  13   6  10       27.95     -350.41    182.42 o
   1   7  10     7531.38     7515.69    119.22 o
   2   7  10      238.90      227.97     29.80 o
   3   7  10        0.87       24.78     33.51 o
   4   7  10     1167.33     1299.37     87.91 o
   5   7  10      348.06      417.31     62.34 o
   6   7  10      982.57     1024.54     78.47 o
   7   7  10     1353.69     1281.13     85.79 o
   8   7  10       37.63      135.20     87.31 o
   9   7  10        1.87      -34.85    102.88 o
  10   7  10      198.59      206.30    111.69 o
  11   7  10       11.09      -66.58    120.29 o
  12   7  10       81.27     -165.90    130.82 o
   0   8  10       17.64       -2.87     52.41 o
   1   8  10      421.62      375.20     40.49 o
   2   8  10      805.81      856.24     41.96 o
   3   8  10      139.57      172.87     42.70 o
   4   8  10       94.06       80.49     56.28 o
   5   8  10        0.07       40.61     58.00 o
   6   8  10       32.82       38.37     47.09 o
   7   8  10       10.18      -24.24     68.88 o
   8   8  10        1.54      130.11    114.28 o
   9   8  10       62.35     -136.73    116.80 o
  10   8  10       49.99       56.66    122.29 o
  11   8  10       16.47       80.58    176.71 o
  12   8  10       82.35      -20.32    154.73 o
   1   9  10     1406.48     1351.46     55.16 o
   2   9  10      134.65      212.55     39.13 o
   3   9  10     2269.62     2472.23     78.16 o
   4   9  10       79.01      147.32     57.36 o
   5   9  10      329.06      212.38     66.04 o
   6   9  10       59.72      -16.83     62.14 o
   7   9  10       61.45       44.27    103.75 o
   8   9  10       38.88       88.93    115.99 o
   9   9  10      424.08      479.41    160.71 o
  10   9  10       57.28      206.76    141.45 o
  11   9  10        6.35      -15.21    135.21 o
   0  10  10      473.78      373.79     70.60 o
   1  10  10      296.64      276.09     47.74 o
   2  10  10      145.02      159.72     43.24 o
   3  10  10      122.52       -4.81     50.32 o
   4  10  10       68.08       -3.61     61.79 o
   5  10  10        9.63      232.08     63.83 o
   6  10  10        0.01       55.25    104.75 o
   7  10  10      296.60        3.92    118.50 o
   8  10  10        2.43      136.89    149.74 o
   9  10  10        3.20      -67.76    141.01 o
  10  10  10       30.85       17.53    174.37 o
   1  11  10     1227.48     1225.60     60.80 o
   2  11  10       57.39       25.82     48.15 o
   3  11  10      736.36      757.81     67.36 o
   4  11  10        0.02       31.14     93.48 o
   5  11  10      262.04      126.21    201.47 o
   6  11  10        0.05       -2.34    108.07 o
   7  11  10       60.68     -180.70    125.71 o
   8  11  10       42.48      144.32    126.51 o
   9  11  10      106.65      438.17    195.95 o
   0  12  10      122.22      109.95     90.51 o
   1  12  10      101.87       97.66     66.11 o
   2  12  10        0.09       -6.98     62.29 o
   3  12  10      288.70      145.30     98.45 o
   4  12  10       12.45       69.45    121.73 o
   5  12  10      859.76      746.72    126.79 o
   6  12  10       31.10     -121.67    135.75 o
   7  12  10      213.84      311.99    122.03 o
   8  12  10       16.82     -133.00    137.07 o
   9  12  10       16.50       59.42    359.05 o
   1  13  10      274.89       -1.47     75.24 o
   2  13  10      111.12       98.90     70.74 o
   3  13  10      111.09      355.79    118.73 o
   4  13  10       11.97      193.27    124.24 o
   5  13  10       26.27       51.39    134.46 o
   6  13  10       16.29      -77.58    137.91 o
   7  13  10       84.22      120.84    131.28 o
   0  14  10       24.18      236.38    178.84 o
   1  14  10      119.44      184.19     82.48 o
   2  14  10       85.66      136.56     81.17 o
   3  14  10      237.23      224.93    149.94 o
   4  14  10        4.68      -54.58    121.98 o
   5  14  10      325.62      309.69    140.04 o
   6  14  10       20.52       88.93    142.94 o
   1  15  10      351.98      284.31    121.49 o
   2  15  10       24.91      148.21     77.80 o
   3  15  10       30.33      -72.27    134.45 o
   1   1  11     2908.96     2910.05     49.11 o
   2   1  11       25.69        9.77     26.88 o
   3   1  11     6814.32     6448.35     97.66 o
   4   1  11     3700.92     3739.73     67.74 o
   5   1  11      643.86      548.54     34.35 o
   6   1  11      284.54      318.76     34.82 o
   7   1  11        7.99       10.67     49.78 o
   8   1  11        3.83       -1.01     43.44 o
   9   1  11      124.66      170.37     51.33 o
  10   1  11        0.64      -19.53     56.02 o
  11   1  11        1.32       42.10     67.86 o
  12   1  11        1.47       56.80     97.36 o
  13   1  11       16.43     -114.89     98.97 o
   0   2  11    19652.41    19514.18    349.55 o
   1   2  11     2316.77     2441.47     45.49 o
   2   2  11     3584.82     3565.25     64.24 o
   3   2  11     4495.24     4390.93     74.75 o
   4   2  11       93.53      164.45     28.81 o
   5   2  11     2613.13     2370.41     54.61 o
   6   2  11     2310.33     2353.38     60.50 o
   7   2  11      363.98      335.58     41.48 o
   8   2  11       33.37       48.92     36.12 o
   9   2  11        0.77       18.42     48.41 o
  10   2  11      514.21      438.93     62.92 o
  11   2  11       41.30        2.21     74.62 o
  12   2  11       47.97       75.22     82.74 o
  13   2  11        4.61       31.30     99.09 o
   1   3  11     7891.74     8105.04    111.93 o
   2   3  11        0.86      -32.15     27.20 o
   3   3  11     7210.16     7127.00    106.60 o
   4   3  11      160.36       87.69     24.93 o
   5   3  11      491.75      680.77     32.46 o
   6   3  11        1.62       26.08     28.89 o
   7   3  11      993.93      959.66     48.25 o
   8   3  11      166.93      157.67     40.78 o
   9   3  11     1347.06     1576.71     66.27 o
  10   3  11        9.35       -9.25     57.05 o
  11   3  11       28.48       -8.51     71.03 o
  12   3  11      134.02       89.62     76.52 o
  13   3  11       40.52      162.81     96.21 o
   0   4  11     2298.92     2431.16     70.23 o
   1   4  11      267.93      357.16     32.62 o
   2   4  11      290.91      328.48     27.84 o
   3   4  11    13105.97    12413.68    182.77 o
   4   4  11      189.20      129.74     32.20 o
   5   4  11     1946.93     1817.02     53.10 o
   6   4  11      258.74      355.44     42.81 o
   7   4  11      147.42      154.30     43.42 o
   8   4  11        1.19      -28.28     54.22 o
   9   4  11        1.22      -16.04     60.36 o
  10   4  11      201.22      168.27     97.00 o
  11   4  11      642.70      503.92    118.86 o
  12   4  11      201.77      275.48    152.37 o
  13   4  11       55.20      254.81    136.55 o
   1   5  11     2603.54     2583.65     52.92 o
   2   5  11     3176.07     2955.68     57.58 o
   3   5  11      846.44     1026.73     39.16 o
   4   5  11     3736.91     4024.13     87.36 o
   5   5  11      426.05      411.43     52.68 o
   6   5  11      529.51      585.24     57.60 o
   7   5  11       46.22       10.37     55.70 o
   8   5  11      254.52      315.24     48.55 o
   9   5  11     1373.41     1396.87     85.53 o
  10   5  11        0.14     -191.12    101.04 o
  11   5  11      155.02       99.36    118.10 o
  12   5  11      103.96      250.35    142.34 o
  13   5  11      222.90      228.89    138.95 o
   0   6  11      637.52      688.20     47.13 o
   1   6  11      490.46      547.10     33.10 o
   2   6  11     2199.54     2348.96     52.06 o
   3   6  11     6405.48     6346.05    110.15 o
   4   6  11      283.25      298.98     47.81 o
   5   6  11     1860.65     1665.05     69.29 o
   6   6  11       19.96       16.48     56.12 o
   7   6  11     1498.53     1407.41     99.08 o
   8   6  11      210.73      121.25     63.67 o
   9   6  11        1.06      -16.38     93.95 o
  10   6  11      412.54      511.92    121.61 o
  11   6  11       47.99       75.10    112.88 o
  12   6  11      196.12       -7.32    126.17 o
   1   7  11     3640.01     3662.45     91.27 o
   2   7  11      136.78      186.39     31.50 o
   3   7  11       21.97       44.86     40.44 o
   4   7  11      882.54     1062.51     62.69 o
   5   7  11     1243.81     1197.11     69.34 o
   6   7  11      602.42      565.37     70.62 o
   7   7  11     2190.45     2115.52    110.69 o
   8   7  11      951.00     1060.72     99.83 o
   9   7  11     1248.31     1079.65    123.82 o
  10   7  11      167.84      -66.35    111.05 o
  11   7  11      378.19      427.55    126.10 o
  12   7  11       41.32      172.63    132.21 o
   0   8  11     1778.73     1845.77     77.63 o
   1   8  11      677.36      843.85     50.75 o
   2   8  11     1151.83     1237.84     56.82 o
   3   8  11      825.25      831.08     55.14 o
   4   8  11       37.35        0.11     56.75 o
   5   8  11     1499.99     1574.00     78.92 o
   6   8  11      154.95      103.30     69.54 o
   7   8  11      933.12      937.69     87.90 o
   8   8  11      653.84      795.14    121.65 o
   9   8  11      186.40      103.30    103.84 o
  10   8  11      251.93      328.55    125.17 o
  11   8  11       26.83      109.62    128.85 o
   1   9  11     1912.20     1971.37     61.88 o
   2   9  11      262.96      263.15     39.70 o
   3   9  11       13.45      -44.34     43.09 o
   4   9  11      979.41     1008.82     67.53 o
   5   9  11       26.63      -54.87     61.92 o
   6   9  11     1193.60     1038.53     95.15 o
   7   9  11     1162.56     1106.55    134.14 o
   8   9  11      544.01      805.55    131.54 o
   9   9  11      170.58      103.73    160.60 o
  10   9  11       42.82       65.36    137.30 o
  11   9  11      115.36      209.31    143.47 o
   0  10  11      102.19      183.99     69.69 o
   1  10  11     1489.87     1419.71     58.63 o
   2  10  11        4.68       25.16     43.90 o
   3  10  11      387.35      427.83     55.32 o
   4  10  11       16.14       68.33     61.13 o
   5  10  11     1772.95     2117.89    117.14 o
   6  10  11        4.93      150.26    119.90 o
   7  10  11      206.27      390.55    130.81 o
   8  10  11        8.60      -56.64    141.65 o
   9  10  11        0.48     -191.26    288.54 o
  10  10  11        2.08      -81.46    141.59 o
   1  11  11      628.36      600.21     57.83 o
   2  11  11      200.29      230.66     50.65 o
   3  11  11      189.38      353.96     63.10 o
   4  11  11      401.54      308.73    100.57 o
   5  11  11      488.28      560.37    126.84 o
   6  11  11      475.24      620.21    125.42 o
   7  11  11       42.23       92.96    128.86 o
   8  11  11       20.55      138.67    148.59 o
   9  11  11        6.35      107.27    149.85 o
   0  12  11      137.02      185.10     89.00 o
   1  12  11       88.61       96.95     64.58 o
   2  12  11       20.15      -47.77     74.64 o
   3  12  11      156.60      301.17    105.16 o
   4  12  11      288.18       81.47    105.11 o
   5  12  11      214.70      175.44    113.72 o
   6  12  11       25.54      -96.59    115.57 o
   7  12  11        0.82     -153.77    118.51 o
   8  12  11        9.13       68.27    141.30 o
   1  13  11      498.12      497.36     82.00 o
   2  13  11       77.00       85.20     68.06 o
   3  13  11      237.37      362.25    119.67 o
   4  13  11       50.34      -11.96    115.73 o
   5  13  11       38.29      -81.39    127.73 o
   6  13  11        0.35     -106.32    170.94 o
   7  13  11       21.39      291.28    170.12 o
   0  14  11      168.47      561.18    178.61 o
   1  14  11        6.16     -123.37     78.27 o
   2  14  11      157.58      156.36     68.67 o
   3  14  11       30.41       20.26    122.01 o
   4  14  11       74.54      135.78    131.10 o
   5  14  11        0.06       89.22    141.09 o
   1  15  11        1.35      -47.33    129.56 o
   2  15  11       20.70      -52.86    133.10 o
   3  15  11        1.26     -145.04    144.53 o
   0   0  12    31196.82    31536.92    707.83 o
   1   0  12      540.92      651.23     41.48 o
   2   0  12    54750.66    53859.73    880.06 o
   3   0  12      623.48      509.51     49.71 o
   4   0  12    10622.43    10385.18    193.94 o
   5   0  12       21.78       13.07     40.91 o
   6   0  12     8416.65     7843.94    186.01 o
   7   0  12      987.57     1333.11     83.35 o
   8   0  12    11283.42    11427.78    351.27 o
   9   0  12       62.38      245.34     72.55 o
  10   0  12     1963.68     1651.08    119.95 o
  11   0  12      104.95       89.95    101.25 o
  12   0  12        2.73      161.34    124.34 o
  13   0  12        0.87      -18.23    222.18 o
   1   1  12     3084.33     2758.26     47.73 o
   2   1  12    15294.22    15744.78    190.27 o
   3   1  12      103.97      102.31     28.20 o
   4   1  12    32519.86    32941.11    407.22 o
   5   1  12     1064.69      896.50     36.86 o
   6   1  12     2396.05     2429.25     62.36 o
   7   1  12        7.83        6.65     34.48 o
   8   1  12     2020.01     2074.40     67.47 o
   9   1  12       51.97       52.27     51.49 o
  10   1  12      141.14      112.20     61.49 o
  11   1  12       20.59      -12.55     71.20 o
  12   1  12       13.29      -48.86     89.17 o
  13   1  12       23.28      336.87    111.82 o
   0   2  12    15457.84    14509.69    245.77 o
   1   2  12       57.66       49.26     24.71 o
   2   2  12     9899.84    10244.80    138.87 o
   3   2  12     1137.27     1196.76     41.72 o
   4   2  12      306.77      295.17     31.29 o
   5   2  12      473.06      600.99     35.37 o
   6   2  12     3125.18     3100.08     74.65 o
   7   2  12        1.73       -2.91     35.83 o
   8   2  12     2246.99     2303.59     64.59 o
   9   2  12      147.76      203.07     50.32 o
  10   2  12      788.15      711.47     67.86 o
  11   2  12        0.13      -10.02     72.12 o
  12   2  12       10.22      104.88     80.09 o
  13   2  12        0.50      -45.93    107.30 o
   1   3  12      513.48      610.76     33.81 o
   2   3  12    21428.50    21577.21    261.39 o
   3   3  12      407.11      485.80     31.49 o
   4   3  12    21329.17    20793.05    272.72 o
   5   3  12      370.06      389.90     33.27 o
   6   3  12     3554.66     3430.26     73.28 o
   7   3  12        0.55       10.01     35.28 o
   8   3  12        5.85       91.49     40.35 o
   9   3  12       31.57      -25.21     44.49 o
  10   3  12     1399.39     1304.63     75.87 o
  11   3  12       14.28       74.90     67.02 o
  12   3  12      432.86      399.13     84.96 o
  13   3  12        1.21     -100.42     87.76 o
   0   4  12    16798.63    17137.15    302.53 o
   1   4  12        5.63       22.29     29.72 o
   2   4  12     5977.62     5614.81     87.66 o
   3   4  12      982.32     1145.89     36.45 o
   4   4  12      319.52      256.92     37.47 o
   5   4  12       32.08       91.14     34.65 o
   6   4  12      577.71      700.80     49.73 o
   7   4  12       47.61       21.82     45.63 o
   8   4  12      166.84      190.24     58.84 o
   9   4  12       41.71       53.70     61.21 o
  10   4  12      154.68       74.55     96.93 o
  11   4  12       18.67      103.27    113.37 o
  12   4  12       32.94       45.69    131.30 o
  13   4  12        0.01     -252.85    161.68 o
   1   5  12        9.12        0.09     29.15 o
   2   5  12     1311.80     1400.12     40.84 o
   3   5  12      163.92      171.21     33.45 o
   4   5  12      268.66      257.27     38.40 o
   5   5  12       35.51        4.24     50.53 o
   6   5  12      686.14      749.80     60.00 o
   7   5  12       40.24       57.92     56.34 o
   8   5  12      841.77      770.44     63.08 o
   9   5  12        4.87      -12.15     85.18 o
  10   5  12      242.22      179.65    137.03 o
  11   5  12       38.40     -151.78    135.40 o
  12   5  12      185.34      339.48    143.06 o
   0   6  12    26416.23    26935.29    440.61 o
   1   6  12      415.28      536.40     34.20 o
   2   6  12     3238.56     3487.60     69.23 o
   3   6  12      108.14       85.23     35.78 o
   4   6  12      328.66      300.94     50.27 o
   5   6  12     1077.11     1111.41     69.88 o
   6   6  12     1435.51     1711.81     82.13 o
   7   6  12       35.38       70.14     60.49 o
   8   6  12     1494.98     1415.36     90.36 o
   9   6  12        0.02      140.43     97.12 o
  10   6  12       12.04      -97.87    108.67 o
  11   6  12        1.91       83.25    124.36 o
  12   6  12        2.97     -270.23    135.11 o
   1   7  12      113.10      109.66     37.12 o
   2   7  12      224.67      218.56     33.01 o
   3   7  12       30.64       -4.25     39.32 o
   4   7  12       69.21       21.11     53.13 o
   5   7  12        1.12       37.15     55.66 o
   6   7  12       57.91      -17.04     69.16 o
   7   7  12      274.66      198.91     71.26 o
   8   7  12      331.70      524.76    165.54 o
   9   7  12       82.36      233.79    113.51 o
  10   7  12       19.69       13.90    118.48 o
  11   7  12        6.77      145.06    192.64 o
  12   7  12       37.57        0.67    126.16 o
   0   8  12      186.32      241.25     57.22 o
   1   8  12       53.60       -5.97     39.58 o
   2   8  12      668.57      753.05     41.78 o
   3   8  12       80.85       35.27     36.89 o
   4   8  12       47.20      129.41     56.62 o
   5   8  12       65.49       72.47     59.40 o
   6   8  12      461.68      533.81     70.71 o
   7   8  12        1.01       33.33     91.60 o
   8   8  12       42.77       17.49    147.39 o
   9   8  12       35.13      112.81    112.61 o
  10   8  12       32.16     -118.03    128.41 o
  11   8  12        9.95     -237.09    146.35 o
   1   9  12        5.44       35.04     43.85 o
   2   9  12      730.58      676.32     45.76 o
   3   9  12        0.97      -20.75     46.84 o
   4   9  12      325.16      288.10     60.63 o
   5   9  12        8.34      -65.50     62.69 o
   6   9  12      211.91      256.43     95.79 o
   7   9  12      125.38       25.78    116.07 o
   8   9  12      134.19      131.07    143.25 o
   9   9  12        0.00     -181.20    156.02 o
  10   9  12        9.37      118.48    146.53 o
  11   9  12        3.86       79.68    160.40 o
   0  10  12     2965.06     2752.14    108.87 o
   1  10  12        0.24      -19.20     54.57 o
   2  10  12     1186.52     1120.64     53.36 o
   3  10  12      206.89      175.85     54.88 o
   4  10  12      283.40      369.10     62.83 o
   5  10  12       59.80       35.43     89.22 o
   6  10  12        7.33      -59.18    120.12 o
   7  10  12       81.76      157.27    128.50 o
   8  10  12       90.29       78.39    153.23 o
   9  10  12        5.00     -192.39    163.75 o
  10  10  12       73.86       74.89    154.01 o
   1  11  12        1.87       39.04     60.08 o
   2  11  12      223.66      242.33     58.13 o
   3  11  12       52.04      -22.36     70.89 o
   4  11  12      186.86      176.01    101.84 o
   5  11  12        5.93       -0.78    107.62 o
   6  11  12      153.17       80.73    120.59 o
   7  11  12        1.29      191.23    128.71 o
   8  11  12       53.16      136.59    142.25 o
   9  11  12        3.41       65.34    153.45 o
   0  12  12      413.82      213.94     99.48 o
   1  12  12        2.10      -20.94     66.13 o
   2  12  12      314.98      237.79     72.88 o
   3  12  12        1.20      -84.85     98.04 o
   4  12  12       88.18      107.89     96.87 o
   5  12  12       14.46      -44.31    107.99 o
   6  12  12       26.56      -76.04    120.72 o
   7  12  12        4.77     -151.11    119.10 o
   8  12  12       95.69     -125.08    151.42 o
   1  13  12       33.63       15.95     77.58 o
   2  13  12      608.15      891.87    192.80 o
   3  13  12       35.15      148.12    114.22 o
   4  13  12      543.04      491.15    135.24 o
   5  13  12        0.97      404.26    135.22 o
   6  13  12      499.16      539.46    145.38 o
   7  13  12        7.88     -142.87    139.35 o
   0  14  12      445.17      444.50    182.66 o
   1  14  12       38.04      124.45     81.76 o
   2  14  12       94.64      202.80    131.40 o
   3  14  12       12.72     -208.93    121.64 o
   4  14  12       29.35      -34.80    132.38 o
   5  14  12       50.09      100.83    166.92 o
   1  15  12        1.69       31.70    108.62 o
   2  15  12       69.74     -102.42    145.67 o
   1   1  13     6147.30     5842.48     80.75 o
   2   1  13      674.75      699.99     33.06 o
   3   1  13      900.69      797.64     34.83 o
   4   1  13        9.48      -31.12     30.20 o
   5   1  13       40.06       28.35     30.38 o
   6   1  13       43.77       49.29     36.68 o
   7   1  13        5.44      -12.28     37.55 o
   8   1  13     1063.94     1170.69     60.09 o
   9   1  13      493.00      498.07     56.37 o
  10   1  13       34.92      -44.30     61.45 o
  11   1  13        7.44      -68.05     72.37 o
  12   1  13       21.25       55.84     92.35 o
  13   1  13        0.25       66.39    102.34 o
   0   2  13     2488.55     2284.87     70.76 o
   1   2  13      463.13      499.08     28.12 o
   2   2  13    11038.24    11517.49    140.29 o
   3   2  13     2398.68     2579.94     56.19 o
   4   2  13       71.59       42.24     30.37 o
   5   2  13      108.51      113.26     33.21 o
   6   2  13       71.12      104.56     34.07 o
   7   2  13      589.22      579.17     41.91 o
   8   2  13       50.47       71.68     40.20 o
   9   2  13      243.76      203.66     52.76 o
  10   2  13      148.27       63.50     60.89 o
  11   2  13       61.94      130.42     69.83 o
  12   2  13       78.31       60.72    110.16 o
  13   2  13        0.10      -75.79    101.22 o
   1   3  13     5087.91     4829.80     81.46 o
   2   3  13      200.83      223.21     30.91 o
   3   3  13     5638.41     5514.01     90.08 o
   4   3  13     4029.55     4111.66     77.50 o
   5   3  13       25.97       36.43     34.94 o
   6   3  13      500.36      606.64     40.53 o
   7   3  13      118.15      111.25     37.62 o
   8   3  13     1742.93     1941.82     72.82 o
   9   3  13      323.94      344.17     53.27 o
  10   3  13      381.01      260.38     61.64 o
  11   3  13       63.28        3.87     65.36 o
  12   3  13        1.16      -37.71     69.55 o
  13   3  13       23.72      -93.74    105.80 o
   0   4  13      702.23      398.28     51.71 o
   1   4  13       27.21       26.88     30.82 o
   2   4  13     4678.51     4464.73     74.11 o
   3   4  13     5408.11     5395.84     88.43 o
   4   4  13       43.67       55.95     35.55 o
   5   4  13       65.57       49.46     41.06 o
   6   4  13      970.40      895.99     54.13 o
   7   4  13      879.43      841.80     55.64 o
   8   4  13      522.96      513.59     61.53 o
   9   4  13        5.69       50.17     64.90 o
  10   4  13      198.29      102.05    111.45 o
  11   4  13      292.93      281.27    120.94 o
  12   4  13       17.46      110.18    127.75 o
  13   4  13       94.85      400.24    149.39 o
   1   5  13      624.40      703.74     33.72 o
   2   5  13     1220.11     1023.73     38.12 o
   3   5  13      624.76      689.03     42.27 o
   4   5  13     6382.57     6522.87    119.11 o
   5   5  13        0.02       14.60     41.44 o
   6   5  13      650.10      689.06     63.39 o
   7   5  13      144.79      178.24     61.89 o
   8   5  13      451.26      425.14     61.55 o
   9   5  13      376.67      444.90     91.54 o
  10   5  13      396.94      311.37    113.80 o
  11   5  13      228.41      256.47    126.93 o
  12   5  13       81.48       75.51    132.24 o
   0   6  13       10.74       57.90     52.52 o
   1   6  13      434.30      482.79     37.99 o
   2   6  13      539.89      505.31     37.05 o
   3   6  13     1642.04     1554.61     63.23 o
   4   6  13       83.51       59.53     47.59 o
   5   6  13     2004.59     1967.42     86.68 o
   6   6  13       93.81      116.32     59.13 o
   7   6  13      372.33      404.38     66.62 o
   8   6  13     1250.09     1173.86     97.02 o
   9   6  13      148.00      213.81    122.02 o
  10   6  13      624.80      749.61    137.94 o
  11   6  13       21.39      -41.82    122.39 o
  12   6  13      108.55       20.43    216.18 o
   1   7  13     1037.24     1170.57     64.27 o
   2   7  13      153.66      206.75     34.22 o
   3   7  13       12.58       -7.60     39.37 o
   4   7  13      427.86      500.79     57.05 o
   5   7  13      335.04      285.64     58.78 o
   6   7  13     1029.54      837.54     81.67 o
   7   7  13      802.05      918.13     82.24 o
   8   7  13      160.22      128.72    118.07 o
   9   7  13     1014.46     1160.64    132.71 o
  10   7  13        5.62      -98.50    123.62 o
  11   7  13      270.64       75.37    122.14 o
   0   8  13     3157.44     3423.94    110.38 o
   1   8  13       49.73       34.07     40.91 o
   2   8  13      616.88      656.85     41.59 o
   3   8  13      311.59      324.00     52.96 o
   4   8  13       11.40       15.27     57.59 o
   5   8  13      376.35      421.44     67.45 o
   6   8  13      649.42      551.90     70.78 o
   7   8  13     1231.55     1268.29    137.14 o
   8   8  13     1062.05     1324.88    178.02 o
   9   8  13      311.74      320.02    131.77 o
  10   8  13      386.06      408.71    146.23 o
  11   8  13       53.84       10.61    218.07 o
   1   9  13       84.46       13.09     45.51 o
   2   9  13      406.07      512.45     49.87 o
   3   9  13       15.23      -16.20     47.47 o
   4   9  13      141.02      217.74     65.30 o
   5   9  13        6.88     -113.56     78.17 o
   6   9  13     1218.30     1186.21    164.26 o
   7   9  13      280.42      209.34    204.00 o
   8   9  13       81.44      102.61    142.80 o
   9   9  13      106.97       80.26    197.09 o
  10   9  13       71.37      367.02    154.18 o
   0  10  13     2420.44     2582.52    117.41 o
   1  10  13      212.59      259.03     51.50 o
   2  10  13      300.46      293.65     59.44 o
   3  10  13      669.12      672.39     60.88 o
   4  10  13      395.50      285.81     82.67 o
   5  10  13     1005.09     1068.52    119.71 o
   6  10  13       16.65        4.01    114.68 o
   7  10  13      548.61      344.65    142.15 o
   8  10  13       25.31      275.18    133.82 o
   9  10  13       18.67        7.18    160.37 o
  10  10  13       58.46      185.58    159.54 o
   1  11  13      111.99       13.65     61.55 o
   2  11  13      547.14      706.08     89.83 o
   3  11  13       76.43      149.91    109.02 o
   4  11  13      380.70      272.90    105.48 o
   5  11  13      357.60      383.61    177.41 o
   6  11  13      328.93      348.05    200.81 o
   7  11  13        8.50     -169.22    131.37 o
   8  11  13        2.45      207.56    154.64 o
   9  11  13        0.38      -89.09    154.88 o
   0  12  13      892.95      938.73    162.02 o
   1  12  13      124.72       24.06     66.28 o
   2  12  13      126.07       30.18    102.44 o
   3  12  13        0.80       16.39    102.57 o
   4  12  13      166.49       88.74    111.68 o
   5  12  13      131.87      -56.94    113.80 o
   6  12  13        9.28     -274.96    153.88 o
   7  12  13        0.23     -137.84    121.18 o
   8  12  13        6.98      186.68    137.11 o
   1  13  13      598.55      548.06     82.58 o
   2  13  13       13.14       26.49    111.11 o
   3  13  13      377.24      443.32    127.87 o
   4  13  13        2.75      -43.84    127.69 o
   5  13  13       44.00     -161.38    130.44 o
   6  13  13        0.76       73.62    138.92 o
   0  14  13        6.50      -57.61    150.75 o
   1  14  13       44.13     -134.40     82.53 o
   2  14  13       11.80      -60.20    139.11 o
   3  14  13       34.58      272.24    148.11 o
   4  14  13       15.36      346.99    182.48 o
   0   0  14      871.72      819.33     64.50 o
   1   0  14      910.22      984.33     55.53 o
   2   0  14     3063.83     2973.24     77.75 o
   3   0  14    11366.14    11301.92    202.57 o
   4   0  14      273.91      145.04     43.10 o
   5   0  14      783.89      806.64     57.77 o
   6   0  14      234.00      241.14     53.10 o
   7   0  14     3606.64     3578.02    169.59 o
   8   0  14      996.76      971.07     81.59 o
   9   0  14      309.27      185.65    123.05 o
  10   0  14       25.52       85.39     91.55 o
  11   0  14       46.43       60.93    107.36 o
  12   0  14       31.73        4.77    128.46 o
  13   0  14       29.38      107.48    132.01 o
   1   1  14    11595.15    11430.68    136.86 o
   2   1  14      188.87      191.60     28.74 o
   3   1  14     2131.36     2484.47     53.75 o
   4   1  14     1126.24      946.92     45.53 o
   5   1  14     5706.81     5722.59    101.44 o
   6   1  14       23.00       31.47     39.15 o
   7   1  14     2210.23     1983.45     61.74 o
   8   1  14      675.96      743.61     56.50 o
   9   1  14     4357.39     4116.52    107.54 o
  10   1  14      824.15      900.36     73.19 o
  11   1  14      373.50      476.59     82.15 o
  12   1  14       41.57      166.55     94.93 o
  13   1  14       51.02      -66.48    101.38 o
   0   2  14     3577.54     3382.87     89.24 o
   1   2  14      942.26     1012.08     33.85 o
   2   2  14     2312.61     2235.83     47.06 o
   3   2  14    15323.43    15301.87    202.82 o
   4   2  14        5.38       46.92     31.26 o
   5   2  14     8703.50     9027.61    152.03 o
   6   2  14      707.95      718.95     53.54 o
   7   2  14     1360.54     1396.97     53.98 o
   8   2  14     1036.75      975.92     50.75 o
   9   2  14       73.23       -4.34     50.20 o
  10   2  14        0.48       88.78     64.17 o
  11   2  14      487.20      504.49     78.20 o
  12   2  14       42.29      140.44     96.69 o
  13   2  14      140.75       95.43    163.53 o
   1   3  14     5083.49     5113.88     83.38 o
   2   3  14     2187.89     2235.65     48.43 o
   3   3  14     2242.51     2138.58     51.10 o
   4   3  14     1674.37     1804.52     51.57 o
   5   3  14       60.42      -17.78     34.01 o
   6   3  14       56.83       20.79     35.95 o
   7   3  14       22.18       25.69     40.18 o
   8   3  14      174.12      145.19     36.08 o
   9   3  14      886.89      872.13     84.77 o
  10   3  14      233.90      308.61     69.55 o
  11   3  14      133.07      178.15     75.64 o
  12   3  14        3.72       24.45    126.87 o
  13   3  14      107.92       98.04    122.94 o
   0   4  14     2906.05     3339.81    144.89 o
   1   4  14     2187.14     2368.20     53.96 o
   2   4  14      470.53      456.99     35.21 o
   3   4  14     8464.92     8458.43    122.77 o
   4   4  14      160.95      123.40     42.24 o
   5   4  14     3715.80     3851.23     93.53 o
   6   4  14     2260.32     2243.69     71.89 o
   7   4  14      714.36      793.35     56.44 o
   8   4  14       57.34       -3.04     61.21 o
   9   4  14      226.58      206.07     76.65 o
  10   4  14        9.57      100.70    108.84 o
  11   4  14      185.82        4.36    117.36 o
  12   4  14       48.89      -69.84    135.29 o
   1   5  14     8546.50     8198.22    132.48 o
   2   5  14     2456.46     2420.13     64.05 o
   3   5  14     3113.63     2986.75     65.45 o
   4   5  14     1563.10     1716.31     61.49 o
   5   5  14      381.29      362.53     51.18 o
   6   5  14     1243.45     1448.66     77.31 o
   7   5  14     1127.07     1161.11     73.67 o
   8   5  14       38.45       27.94     72.80 o
   9   5  14      166.37       60.16     99.28 o
  10   5  14        1.60     -120.37    115.24 o
  11   5  14      113.20       91.19    120.82 o
  12   5  14        2.06       41.71    147.96 o
   0   6  14      860.26      985.67     70.78 o
   1   6  14       89.40       48.54     35.47 o
   2   6  14      273.90      348.16     40.42 o
   3   6  14      450.31      474.47     51.63 o
   4   6  14      592.99      724.38     48.61 o
   5   6  14       16.89      -18.56     60.07 o
   6   6  14      692.29      885.80     68.45 o
   7   6  14       66.78      133.50     65.65 o
   8   6  14        0.25        8.66     85.06 o
   9   6  14       32.58       88.77    111.24 o
  10   6  14      139.92      223.38    114.62 o
  11   6  14       32.77       56.17    163.29 o
  12   6  14       86.48       -9.43    163.14 o
   1   7  14     1253.59     1193.04     50.02 o
   2   7  14      627.60      643.17     42.36 o
   3   7  14       38.78        9.71     38.59 o
   4   7  14     1164.64     1175.83     68.07 o
   5   7  14       42.32      116.84     61.55 o
   6   7  14        0.26     -154.02     78.34 o
   7   7  14      935.71      878.91     85.69 o
   8   7  14       53.76        9.06    127.03 o
   9   7  14        9.15      -58.49    114.49 o
  10   7  14        1.74       39.07    123.27 o
  11   7  14       15.85        5.97    202.74 o
   0   8  14      282.56      248.06     67.79 o
   1   8  14      432.64      361.73     45.87 o
   2   8  14        3.15       42.76     37.43 o
   3   8  14      896.11     1002.18     54.28 o
   4   8  14      130.43      115.62     60.73 o
   5   8  14      635.15      680.31     68.63 o
   6   8  14      197.18      115.30     88.29 o
   7   8  14       46.95       20.82    119.18 o
   8   8  14        2.51      -32.47    127.21 o
   9   8  14        0.74      -36.64    173.54 o
  10   8  14       11.94       93.67    143.48 o
  11   8  14        7.56     -151.54    146.03 o
   1   9  14     3050.93     3136.07     97.44 o
   2   9  14      402.63      374.98     48.48 o
   3   9  14      960.44      822.24     70.72 o
   4   9  14        0.00      -43.38     58.32 o
   5   9  14       51.38       -0.87     87.97 o
   6   9  14      235.63      337.45    124.41 o
   7   9  14        7.16      -71.89    122.11 o
   8   9  14      234.36      413.55    168.72 o
   9   9  14      256.80       18.88    137.72 o
  10   9  14       31.67       17.98    147.67 o
   0  10  14      328.73      420.87     72.63 o
   1  10  14       10.63      -15.86     47.04 o
   2  10  14      292.85      345.96     64.74 o
   3  10  14       19.96       73.64     73.08 o
   4  10  14       51.80       15.86     80.10 o
   5  10  14       41.32       39.30    100.21 o
   6  10  14       25.91      225.77    121.06 o
   7  10  14       69.64     -235.45    166.10 o
   8  10  14       12.20      -99.30    147.21 o
   9  10  14       11.57       25.52    166.67 o
   1  11  14      901.88      891.43     72.00 o
   2  11  14       37.31      -35.59     84.45 o
   3  11  14      194.35      304.09    104.11 o
   4  11  14        3.70       69.73    105.60 o
   5  11  14        3.62      -99.62    111.58 o
   6  11  14      167.26      199.89    117.34 o
   7  11  14       40.30      235.57    137.17 o
   8  11  14       59.69      343.89    145.25 o
   0  12  14      210.21      176.62     93.25 o
   1  12  14      274.98      159.51     73.66 o
   2  12  14       86.50       97.26    101.91 o
   3  12  14      621.03      506.71    111.38 o
   4  12  14       20.59     -146.66    101.55 o
   5  12  14      679.73      588.95    123.63 o
   6  12  14        1.19     -132.48    107.52 o
   7  12  14      169.98       60.31    128.18 o
   1  13  14      101.05      -64.54     77.77 o
   2  13  14        0.08      187.61    133.45 o
   3  13  14       13.16        7.31    133.35 o
   4  13  14        5.09      138.45    143.08 o
   5  13  14       15.53       75.98    162.39 o
   6  13  14       31.67      183.04    165.78 o
   0  14  14        6.29      -32.79    144.23 o
   1  14  14      108.69       26.82    109.77 o
   2  14  14        0.28     -218.37    156.55 o
   3  14  14      209.82       83.48    147.03 o
   4  14  14        6.28       30.86    159.84 o
   1   1  15      623.79      729.09     32.94 o
   2   1  15      645.90      608.42     32.70 o
   3   1  15       39.81       23.56     30.00 o
   4   1  15       33.57       16.20     33.54 o
   5   1  15      481.42      638.98     42.32 o
   6   1  15      477.67      563.55     43.79 o
   7   1  15        1.25      -77.50     42.91 o
   8   1  15       37.72       29.41     51.00 o
   9   1  15      379.57      322.62     62.39 o
  10   1  15       16.42       58.56     65.49 o
  11   1  15       47.21      139.18    107.05 o
  12   1  15        1.48      101.11     93.93 o
  13   1  15        4.23      -61.61    101.20 o
   0   2  15     3745.58     3811.64    100.82 o
   1   2  15      263.89      264.70     32.22 o
   2   2  15    13826.06    13073.48    155.52 o
   3   2  15      545.65      573.63     35.10 o
   4   2  15      343.77      344.84     36.45 o
   5   2  15      121.48      126.33     35.23 o
   6   2  15      197.42      133.11     39.41 o
   7   2  15      290.73      343.04     44.30 o
   8   2  15      950.07     1151.44     57.24 o
   9   2  15      198.85      196.77     58.37 o
  10   2  15      165.12      215.52     79.69 o
  11   2  15       17.01       -5.83     70.09 o
  12   2  15        7.09        4.52     97.46 o
   1   3  15       67.11       38.45     28.27 o
   2   3  15      101.80      175.76     30.66 o
   3   3  15      594.31      608.66     39.67 o
   4   3  15     2582.65     2653.67     63.52 o
   5   3  15      275.73      287.11     38.68 o
   6   3  15        3.91       -0.41     38.91 o
   7   3  15       47.54       86.75     38.65 o
   8   3  15      338.51      311.14     38.92 o
   9   3  15      282.69      296.88     47.82 o
  10   3  15      587.36      499.30     62.74 o
  11   3  15        3.47        5.75     90.64 o
  12   3  15       22.00      -18.36     82.33 o
   0   4  15      260.55      263.99     51.26 o
   1   4  15      100.03      105.92     35.00 o
   2   4  15     4652.71     4895.28     85.98 o
   3   4  15     6673.59     6578.21    105.45 o
   4   4  15      156.85      198.81     34.05 o
   5   4  15      644.71      699.18     53.49 o
   6   4  15      377.43      280.48     52.28 o
   7   4  15     1659.59     1878.91     83.42 o
   8   4  15       93.90       94.45     63.29 o
   9   4  15        6.74       12.55    109.78 o
  10   4  15      200.11      130.62    139.36 o
  11   4  15       56.36      184.21    115.33 o
  12   4  15        2.15       10.49    141.85 o
   1   5  15      185.69      215.28     39.63 o
   2   5  15      327.57      285.02     44.09 o
   3   5  15      427.32      384.03     48.12 o
   4   5  15     3615.95     3357.32     84.71 o
   5   5  15        1.67       22.64     52.75 o
   6   5  15     1233.23     1154.86     79.19 o
   7   5  15       10.98      100.63     62.80 o
   8   5  15      338.81      370.30     91.39 o
   9   5  15      445.51      379.04    143.27 o
  10   5  15      546.06      757.18    134.89 o
  11   5  15      141.95      209.27    124.55 o
  12   5  15       76.59     -100.86    148.05 o
   0   6  15        4.97       68.49     59.89 o
   1   6  15      133.76      160.22     49.31 o
   2   6  15      358.06      377.32     39.33 o
   3   6  15     1144.45      995.85     53.32 o
   4   6  15       38.57       91.30     47.51 o
   5   6  15     2274.01     1964.91     81.87 o
   6   6  15      456.60      501.16     66.65 o
   7   6  15      397.02      382.88     80.35 o
   8   6  15      744.58      729.94    104.47 o
   9   6  15       13.12      -59.44    114.40 o
  10   6  15      445.26      273.81    130.55 o
  11   6  15       56.59       88.72    197.88 o
   1   7  15     3478.42     3543.94     80.57 o
   2   7  15      146.92       84.23     50.68 o
   3   7  15     1051.30     1096.68     57.29 o
   4   7  15      464.58      476.98     50.29 o
   5   7  15        3.64       48.32     61.01 o
   6   7  15      959.44     1017.69     79.67 o
   7   7  15      609.08      586.92    102.74 o
   8   7  15      273.58      103.27    130.89 o
   9   7  15      648.43      882.79    135.03 o
  10   7  15       17.26       -2.40    188.10 o
  11   7  15      225.28      365.20    193.80 o
   0   8  15     2366.61     2545.07    111.58 o
   1   8  15      102.27      136.72     50.31 o
   2   8  15      112.37      134.48     40.55 o
   3   8  15       14.45      -14.85     46.27 o
   4   8  15        0.21       15.30     59.87 o
   5   8  15      437.88      427.60     73.58 o
   6   8  15     1056.14      971.02    117.45 o
   7   8  15      397.47      445.90    163.18 o
   8   8  15     1301.93     1192.57    154.77 o
   9   8  15       59.97      -32.32    140.65 o
  10   8  15      262.76      366.35    152.99 o
   1   9  15     2171.10     2245.53     71.99 o
   2   9  15      692.55      704.81     62.08 o
   3   9  15      592.24      565.38     57.81 o
   4   9  15      978.98     1067.04     88.26 o
   5   9  15       71.68       11.58     92.52 o
   6   9  15     1379.98     1405.91    149.43 o
   7   9  15      482.94      218.22    129.21 o
   8   9  15      113.62     -109.74    135.18 o
   9   9  15      151.12     -202.31    152.01 o
  10   9  15       44.87      137.65    307.48 o
   0  10  15     1178.49     1267.29    107.85 o
   1  10  15       51.81      102.19     55.39 o
   2  10  15      121.00      -34.83     64.33 o
   3  10  15      243.85      439.43     80.85 o
   4  10  15       72.17      101.04    100.72 o
   5  10  15      419.86      450.77    124.10 o
   6  10  15       13.75     -117.92    123.34 o
   7  10  15      126.90     -130.21    130.61 o
   8  10  15       29.51      109.53    148.24 o
   9  10  15        1.01      258.76    176.28 o
   1  11  15       65.51      -22.59     60.14 o
   2  11  15      838.44      702.33    105.84 o
   3  11  15      110.95        8.51     97.97 o
   4  11  15      536.36      530.41    106.11 o
   5  11  15      157.67       83.59    118.81 o
   6  11  15      402.57      383.16    214.10 o
   7  11  15        8.13      209.16    118.91 o
   8  11  15        1.97        7.93    163.83 o
   0  12  15      836.84      705.81    206.67 o
   1  12  15      100.91      253.57     80.41 o
   2  12  15      444.92      256.34    128.11 o
   3  12  15        9.80       73.12    115.80 o
   4  12  15      156.80       42.96    124.79 o
   5  12  15      178.99       29.17    131.07 o
   6  12  15       15.09     -209.35    145.97 o
   7  12  15       11.20      -27.01    164.91 o
   1  13  15        1.57      -76.61     76.20 o
   2  13  15        4.32      -85.67    135.51 o
   3  13  15        1.37      256.85    141.57 o
   4  13  15        4.82      -77.89    152.95 o
   5  13  15        0.14       58.67    230.84 o
   0  14  15      281.14      246.23    304.18 o
   1  14  15        6.73       45.11    100.87 o
   2  14  15       90.35     -275.16    137.58 o
   3  14  15        2.86      -79.39    142.65 o
   0   0  16     2155.05     2158.13     96.91 o
   1   0  16      310.65      311.82     44.75 o
   2   0  16    10793.60    10562.59    200.73 o
   3   0  16     1887.32     1843.15     91.23 o
   4   0  16      134.88      249.38     53.44 o
   5   0  16      446.92      335.42     55.63 o
   6   0  16     1262.98     1253.89     69.79 o
   7   0  16        1.77      -25.05     53.54 o
   8   0  16     5103.12     5098.70    164.24 o
   9   0  16      907.03     1112.33    167.17 o
  10   0  16     3331.53     3175.00    230.90 o
  11   0  16      187.30       62.21    133.05 o
  12   0  16      105.35        8.44    135.41 o
   1   1  16     7262.03     7132.58     98.84 o
   2   1  16      241.65      247.82     31.48 o
   3   1  16      558.36      610.20     39.35 o
   4   1  16     2525.15     2505.78     59.60 o
   5   1  16       12.07       32.08     37.09 o
   6   1  16     1012.78     1042.62     48.97 o
   7   1  16      747.78      737.49     49.74 o
   8   1  16     3487.85     3247.77     96.05 o
   9   1  16        1.85      -40.59     60.64 o
  10   1  16       58.02      102.64     67.06 o
  11   1  16       15.48       53.34     97.61 o
  12   1  16       29.11       56.36     97.57 o
   0   2  16       42.31      -13.06     40.51 o
   1   2  16      873.52      769.28     37.38 o
   2   2  16     4798.05     4677.86     75.27 o
   3   2  16      148.63       93.32     38.16 o
   4   2  16      529.20      560.38     41.85 o
   5   2  16      503.51      428.51     45.75 o
   6   2  16       51.39       57.80     41.77 o
   7   2  16      157.23      158.07     43.96 o
   8   2  16      920.75      894.98     52.68 o
   9   2  16      369.85      261.61     60.81 o
  10   2  16     1229.55     1335.99     85.21 o
  11   2  16       82.03       33.74     70.97 o
  12   2  16      280.99      284.12    114.51 o
   1   3  16      486.17      495.10     49.82 o
   2   3  16     1098.37     1120.51     40.18 o
   3   3  16        1.12       12.58     33.21 o
   4   3  16     5258.55     5150.24     98.17 o
   5   3  16      308.29      246.11     38.66 o
   6   3  16     3715.19     3817.99     89.98 o
   7   3  16      579.99      501.05     48.07 o
   8   3  16      674.44      586.41     86.28 o
   9   3  16      130.36      248.72     65.86 o
  10   3  16      124.70       39.94     85.86 o
  11   3  16        1.87       42.75     70.65 o
  12   3  16      276.09      372.09    158.58 o
   0   4  16     1477.19     1536.02     71.81 o
   1   4  16      398.44      447.21     41.83 o
   2   4  16      240.29      276.32     39.32 o
   3   4  16     1165.18     1201.11     44.84 o
   4   4  16     1743.75     1836.25     58.70 o
   5   4  16      212.62      238.48     51.66 o
   6   4  16     1237.83     1341.33     70.97 o
   7   4  16        7.25      -36.78     61.36 o
   8   4  16       99.16       64.10     70.45 o
   9   4  16       11.97     -126.47    127.21 o
  10   4  16      155.03      329.82    115.26 o
  11   4  16        0.07      145.52    177.11 o
  12   4  16      237.19      400.08    147.54 o
   1   5  16      460.16      502.96     45.82 o
   2   5  16        9.30       25.78     35.26 o
   3   5  16      435.21      356.07     39.40 o
   4   5  16        5.39      -40.86     46.79 o
   5   5  16      743.04      793.44     61.53 o
   6   5  16     1057.23     1175.13     67.32 o
   7   5  16      294.07      147.37     74.50 o
   8   5  16       25.82      156.66     97.06 o
   9   5  16        4.91      -19.70    111.18 o
  10   5  16      207.62      146.76    121.68 o
  11   5  16        8.99       65.85    127.25 o
  12   5  16       55.59      270.23    151.26 o
   0   6  16     2439.21     2330.09     96.37 o
   1   6  16       49.94       14.81     49.78 o
   2   6  16      122.26       97.64     37.20 o
   3   6  16     1781.99     1922.96     64.87 o
   4   6  16      716.13      836.01     58.59 o
   5   6  16      292.86      374.98     52.89 o
   6   6  16      109.97      131.18     61.91 o
   7   6  16       86.52      178.08     97.13 o
   8   6  16       59.45       20.93    102.51 o
   9   6  16       27.05       16.68    120.38 o
  10   6  16       40.58      -41.39    129.53 o
  11   6  16        2.29      -10.05    135.98 o
   1   7  16       85.60       91.16     46.22 o
   2   7  16        3.84        2.29     39.21 o
   3   7  16      116.12      123.78     40.48 o
   4   7  16     1179.91     1477.91     84.47 o
   5   7  16      650.33      527.49     67.86 o
   6   7  16      225.29      364.63     90.84 o
   7   7  16        0.04      -36.79     95.95 o
   8   7  16       22.55     -175.43    115.01 o
   9   7  16        0.00     -106.58    130.14 o
  10   7  16      296.48       55.18    140.65 o
  11   7  16       27.01     -188.45    144.12 o
   0   8  16      175.64      288.15    103.22 o
   1   8  16       11.11      -74.31     47.81 o
   2   8  16     1292.87     1421.99     55.67 o
   3   8  16       33.56      -59.14     51.75 o
   4   8  16        0.02       -2.05     62.03 o
   5   8  16       53.84      -20.51     84.37 o
   6   8  16        2.48     -140.80    103.29 o
   7   8  16       43.18      -18.58    133.02 o
   8   8  16      135.00      237.49    138.77 o
   9   8  16        0.47       77.74    143.33 o
  10   8  16        6.43       79.11    152.35 o
   1   9  16      460.25      409.83     50.86 o
   2   9  16        1.53       -1.40     54.97 o
   3   9  16      195.44      237.28     80.69 o
   4   9  16        2.61      112.98     84.11 o
   5   9  16        4.71      -33.56     92.69 o
   6   9  16        1.44      -99.71    122.26 o
   7   9  16       31.54      -42.46    143.84 o
   8   9  16       28.10     -137.33    126.88 o
   9   9  16        0.01      -15.48    161.22 o
   0  10  16     1040.97     1174.92    165.07 o
   1  10  16       23.87      -89.18     54.41 o
   2  10  16     1384.31     1327.18     94.12 o
   3  10  16        3.70      -40.85     82.81 o
   4  10  16       12.84      -21.78    108.13 o
   5  10  16      210.55      300.57    113.36 o
   6  10  16      139.40      240.01    110.62 o
   7  10  16       55.66       23.58    150.07 o
   8  10  16      274.39       12.62    157.56 o
   9  10  16       53.61       84.58    143.38 o
   1  11  16       28.12      -62.08     65.91 o
   2  11  16      372.55      256.33    116.95 o
   3  11  16       57.38      116.18    111.07 o
   4  11  16      613.67      392.89    128.75 o
   5  11  16       48.21     -125.82    124.15 o
   6  11  16      556.50      925.83    180.20 o
   7  11  16       27.16      165.65    151.32 o
   8  11  16        7.85     -165.71    153.72 o
   0  12  16      465.85      414.67    147.99 o
   1  12  16        7.46     -161.18     80.59 o
   2  12  16       12.50     -154.36    132.84 o
   3  12  16       26.74      -27.03    119.26 o
   4  12  16       23.93       18.13    169.84 o
   5  12  16       47.04      -99.80    131.18 o
   6  12  16       52.24      -95.88    144.06 o
   1  13  16       12.19       68.17    100.19 o
   2  13  16      614.82      633.87    154.69 o
   3  13  16        8.92     -126.06    139.10 o
   4  13  16      767.81      763.17    173.35 o
   5  13  16        0.01      134.32    161.59 o
   0  14  16      410.03      153.72    188.80 o
   1  14  16        1.84       18.96    118.93 o
   2  14  16      106.25      234.01    150.54 o
   1   1  17     1600.70     1459.97     43.87 o
   2   1  17        0.24       85.11     32.48 o
   3   1  17      637.95      601.25     42.40 o
   4   1  17       15.35       33.40     37.54 o
   5   1  17      107.26      237.25     38.56 o
   6   1  17       57.29       87.99     41.62 o
   7   1  17      109.73       83.73     45.18 o
   8   1  17      300.90      331.34     62.79 o
   9   1  17       60.49      118.74     66.29 o
  10   1  17      114.90      161.72     70.53 o
  11   1  17        6.72      -75.09     92.81 o
  12   1  17        0.01       15.30    141.35 o
   0   2  17     1209.76     1351.44     66.17 o
   1   2  17     1618.03     1718.64     48.84 o
   2   2  17      107.29      107.39     31.36 o
   3   2  17      135.11       74.84     34.73 o
   4   2  17      502.85      456.69     40.63 o
   5   2  17      512.35      463.68     46.98 o
   6   2  17      269.44      299.98     45.30 o
   7   2  17        1.15      -35.13     44.52 o
   8   2  17      247.73      248.82     52.49 o
   9   2  17       10.86       62.27     90.95 o
  10   2  17       10.38        3.92     63.81 o
  11   2  17       51.09      163.19     69.83 o
  12   2  17        0.29     -174.10     96.13 o
   1   3  17     1719.58     1738.46     52.61 o
   2   3  17      946.38      960.44     40.12 o
   3   3  17     1113.51     1162.04     46.60 o
   4   3  17     2186.20     2211.23     69.45 o
   5   3  17      495.19      614.47     45.85 o
   6   3  17      920.77     1081.51     53.10 o
   7   3  17      156.66       56.91     38.30 o
   8   3  17      500.09      559.98     78.54 o
   9   3  17      186.75      194.80    109.85 o
  10   3  17       38.63      125.27     70.82 o
  11   3  17       20.06       55.09    123.20 o
  12   3  17        5.54     -135.78    137.15 o
   0   4  17      572.45      353.85     71.95 o
   1   4  17      303.84      262.27     40.88 o
   2   4  17      467.13      590.35     43.07 o
   3   4  17     3875.37     3878.22     80.06 o
   4   4  17      214.43      227.62     40.29 o
   5   4  17     1982.98     1987.61     73.45 o
   6   4  17        0.91        9.43     53.90 o
   7   4  17       52.79       71.54     63.88 o
   8   4  17       69.80      112.18     68.87 o
   9   4  17        3.05      133.52    105.84 o
  10   4  17      215.24      202.62    122.79 o
  11   4  17      313.82      360.06    125.06 o
  12   4  17       76.55     -126.85    150.13 o
   1   5  17      543.48      659.58     51.51 o
   2   5  17     3812.85     3804.66     92.66 o
   3   5  17      659.20      696.92     50.03 o
   4   5  17     3420.81     3465.10    124.00 o
   5   5  17      352.62      284.67     53.82 o
   6   5  17      804.85      819.42     64.65 o
   7   5  17        3.89       50.80     87.26 o
   8   5  17      164.97      135.78    105.66 o
   9   5  17      360.20      215.24    117.75 o
  10   5  17       75.88      274.68    129.90 o
  11   5  17        6.98      -76.83    125.58 o
   0   6  17     2102.17     2141.84     98.67 o
   1   6  17        4.97       58.62     46.15 o
   2   6  17     2334.17     2365.92     71.03 o
   3   6  17     5966.05     5853.66    133.74 o
   4   6  17       59.36        8.26     52.26 o
   5   6  17      721.31      635.22     59.21 o
   6   6  17       60.40       16.28     66.26 o
   7   6  17      625.16      663.66    103.64 o
   8   6  17      475.32      607.22    126.46 o
   9   6  17       13.58      -46.43    119.03 o
  10   6  17      273.77      371.87    141.69 o
  11   6  17        8.63       -8.86    179.01 o
   1   7  17     2917.90     2870.87     79.44 o
   2   7  17      554.62      541.55     50.79 o
   3   7  17      297.97      325.52     50.65 o
   4   7  17      449.74      502.11     57.42 o
   5   7  17      378.33      305.12     73.76 o
   6   7  17      184.73      413.02     94.05 o
   7   7  17     1199.18      965.60    112.38 o
   8   7  17       68.28      -15.50    132.53 o
   9   7  17      830.22      844.91    166.72 o
  10   7  17        3.95     -156.05    138.67 o
   0   8  17     5227.20     5267.47    162.27 o
   1   8  17      189.00      194.73     54.31 o
   2   8  17     1817.90     1980.98     63.83 o
   3   8  17      486.15      403.68     57.35 o
   4   8  17      184.46      134.42     67.32 o
   5   8  17      702.96      703.71    123.54 o
   6   8  17      175.97      -51.51    117.81 o
   7   8  17      306.23      454.03    130.98 o
   8   8  17      596.99      437.87    223.18 o
   9   8  17        7.11       82.76    147.04 o
  10   8  17      282.88      508.68    162.54 o
   1   9  17     1007.65     1024.93     85.97 o
   2   9  17       27.74      100.12     59.40 o
   3   9  17       67.95       44.69     61.24 o
   4   9  17      184.34      124.05     86.47 o
   5   9  17       13.60        9.34    101.81 o
   6   9  17      291.00      299.60    132.36 o
   7   9  17      615.03      599.10    154.24 o
   8   9  17       10.47        3.94    133.90 o
   9   9  17      105.14      103.99    168.31 o
   0  10  17      902.62      915.57    105.45 o
   1  10  17      501.77      439.02     67.87 o
   2  10  17      331.76      428.33    105.93 o
   3  10  17      201.93      248.37    106.99 o
   4  10  17      168.69      392.44    123.10 o
   5  10  17      899.81     1112.75    147.62 o
   6  10  17       39.94      131.19    128.92 o
   7  10  17       96.40      -99.78    137.33 o
   8  10  17       96.36      246.12    138.53 o
   1  11  17      305.84      245.43    103.28 o
   2  11  17      226.55      182.33    117.70 o
   3  11  17       53.54      103.01    130.80 o
   4  11  17      364.01      568.55    183.79 o
   5  11  17       87.31      -47.94    129.09 o
   6  11  17      377.67      490.40    150.43 o
   7  11  17       54.73      -80.67    243.98 o
   0  12  17       16.88      175.97    159.85 o
   1  12  17       43.78      -33.13     75.71 o
   2  12  17       13.95      -22.48    128.99 o
   3  12  17       42.50      -45.03    131.92 o
   4  12  17       47.26      -17.77    130.20 o
   5  12  17       95.12       98.40    137.17 o
   6  12  17       24.15      212.94    201.48 o
   1  13  17      350.08      307.59     87.03 o
   2  13  17       12.00       73.87    183.90 o
   3  13  17       81.32      -68.40    142.30 o
   4  13  17      119.99       25.33    152.68 o
   0   0  18     1812.08     2048.78    123.08 o
   1   0  18      778.55      833.59     67.72 o
   2   0  18        3.05      -60.06     44.83 o
   3   0  18      176.18      132.52     73.05 o
   4   0  18      737.85      735.67     75.36 o
   5   0  18       18.25       13.60     53.36 o
   6   0  18      304.86      260.36     59.02 o
   7   0  18     1882.05     1519.22    109.68 o
   8   0  18       30.35      -23.99     82.84 o
   9   0  18      333.62      254.40     96.86 o
  10   0  18       69.83      115.60    140.15 o
  11   0  18        2.41     -154.61    143.25 o
  12   0  18       19.35      241.69    145.41 o
   1   1  18     4348.79     4321.28     84.14 o
   2   1  18      354.62      348.70     37.57 o
   3   1  18     4120.93     4237.23     80.44 o
   4   1  18      389.50      334.74     42.66 o
   5   1  18       56.64       35.79     39.77 o
   6   1  18       76.23        6.98     40.84 o
   7   1  18       91.73       14.17     46.83 o
   8   1  18      168.67      113.49     50.52 o
   9   1  18     2694.75     2582.22    106.67 o
  10   1  18        9.98       34.04     69.58 o
  11   1  18      501.99      431.15    102.03 o
  12   1  18       95.08      207.10    160.48 o
   0   2  18     1328.75     1342.88     74.66 o
   1   2  18      331.81      405.89     39.61 o
   2   2  18        0.22      -29.78     33.60 o
   3   2  18     3485.29     3380.41     71.79 o
   4   2  18      374.75      323.06     41.35 o
   5   2  18      803.17      827.52     49.77 o
   6   2  18       22.40      -28.61     46.45 o
   7   2  18     1894.23     1859.95     68.15 o
   8   2  18        0.28       61.86     53.04 o
   9   2  18       82.55       21.88     63.91 o
  10   2  18        9.33      -99.36     92.82 o
  11   2  18       37.06      -15.40    107.81 o
  12   2  18       70.01       56.51     90.04 o
   1   3  18       33.91       46.02     33.66 o
   2   3  18       44.90       50.78     43.25 o
   3   3  18      304.19      234.27     36.30 o
   4   3  18        0.34      -79.70     39.85 o
   5   3  18     1189.44     1170.36     55.57 o
   6   3  18       84.79       46.98     43.86 o
   7   3  18       69.80       14.08     42.29 o
   8   3  18        0.81       -7.07     51.45 o
   9   3  18      228.60      350.92     87.45 o
  10   3  18       21.53       17.67     96.59 o
  11   3  18      339.86      446.75    131.23 o
   0   4  18        0.33      -97.24     55.79 o
   1   4  18      667.57      730.28     45.28 o
   2   4  18      198.52      112.88     40.46 o
   3   4  18      254.05      230.63     41.76 o
   4   4  18      275.21      259.58     44.26 o
   5   4  18     2091.25     2194.36     66.46 o
   6   4  18       54.98       11.29     54.66 o
   7   4  18      746.92      787.07     68.75 o
   8   4  18      108.52       33.68     87.00 o
   9   4  18      251.60      350.12    114.21 o
  10   4  18      179.73      -55.23    119.30 o
  11   4  18       36.05      114.85    134.42 o
   1   5  18      329.62      298.47     47.10 o
   2   5  18      127.11      106.69     42.28 o
   3   5  18       45.25       65.46     41.48 o
   4   5  18      633.09      667.12     55.25 o
   5   5  18      223.13      335.77     63.44 o
   6   5  18       84.67      120.25     59.40 o
   7   5  18      100.40      237.70     96.24 o
   8   5  18      396.79      411.21    106.17 o
   9   5  18       27.16      -82.24    122.50 o
  10   5  18        3.92      -48.76    126.53 o
  11   5  18      272.83      503.44    149.14 o
   0   6  18     3058.90     3159.63    117.55 o
   1   6  18      264.82      295.67     62.64 o
   2   6  18       24.07      -48.91     45.50 o
   3   6  18     1575.36     1652.79     58.71 o
   4   6  18      176.83      165.41     49.69 o
   5   6  18      230.10      316.01     62.44 o
   6   6  18        5.20     -109.72     83.82 o
   7   6  18      163.39      195.62    112.89 o
   8   6  18        0.38      152.12    120.95 o
   9   6  18      527.34      557.49    145.46 o
  10   6  18       36.70     -114.82    139.36 o
  11   6  18       40.32      -62.44    148.92 o
   1   7  18       13.91       22.03     49.89 o
   2   7  18      159.24      119.66     48.26 o
   3   7  18       62.92       22.17     51.30 o
   4   7  18       10.25      -63.72     61.23 o
   5   7  18      101.81      149.98     89.27 o
   6   7  18        4.00        0.41     97.12 o
   7   7  18       93.15      -35.82    118.30 o
   8   7  18      295.84      331.83    207.85 o
   9   7  18        0.15      -88.79    138.19 o
  10   7  18        8.29       60.80    152.72 o
   0   8  18      593.29      824.91     80.56 o
   1   8  18       14.38       50.74     51.25 o
   2   8  18      108.07       78.62     48.65 o
   3   8  18       58.89      103.77     57.90 o
   4   8  18       92.27      292.01     79.18 o
   5   8  18        5.69        7.39    100.85 o
   6   8  18      164.20      159.57    115.95 o
   7   8  18       77.77      -73.65    126.38 o
   8   8  18        1.58     -123.92    124.84 o
   9   8  18       24.34      267.75    207.95 o
   1   9  18     1481.78     1313.63     78.24 o
   2   9  18      521.96      595.56     72.51 o
   3   9  18      112.31       93.30     93.17 o
   4   9  18       99.35       32.81     99.24 o
   5   9  18      273.70      411.98    128.91 o
   6   9  18      137.80       94.88    143.50 o
   7   9  18      273.24      206.60    134.04 o
   8   9  18        0.00     -161.23    129.28 o
   9   9  18       85.85      201.80    141.26 o
   0  10  18        3.72       65.25     98.96 o
   1  10  18       46.99      -52.46    113.57 o
   2  10  18       56.92      -40.18    100.89 o
   3  10  18      305.42      231.11    115.84 o
   4  10  18      152.14      306.18    118.14 o
   5  10  18      122.51       89.74    169.67 o
   6  10  18      258.84      414.33    156.85 o
   7  10  18       94.61      191.11    150.56 o
   8  10  18        8.42     -152.84    136.63 o
   1  11  18      279.29      135.41     75.07 o
   2  11  18       39.46      -38.86    140.12 o
   3  11  18        0.44     -102.77    115.78 o
   4  11  18       83.81      308.34    130.40 o
   5  11  18       51.74      -87.08    141.48 o
   6  11  18        1.10      159.53    166.55 o
   7  11  18      143.64      -84.67    161.38 o
   0  12  18       14.90     -159.95    136.62 o
   1  12  18      321.53      322.15     80.26 o
   2  12  18       18.40      123.15    131.91 o
   3  12  18      765.00      902.69    154.86 o
   4  12  18       28.27        9.34    148.34 o
   5  12  18      698.47      593.15    174.63 o
   1  13  18      104.40      -14.43    101.13 o
   2  13  18       11.79     -128.15    145.16 o
   3  13  18        3.89       -0.48    148.30 o
   1   1  19      640.12      653.19     46.44 o
   2   1  19        7.95      -52.98     36.00 o
   3   1  19        7.25       32.27     32.80 o
   4   1  19       20.79      -10.39     40.70 o
   5   1  19       37.46       28.48     43.59 o
   6   1  19       98.80      124.80     45.71 o
   7   1  19      742.63      628.82     58.95 o
   8   1  19       79.34       12.53     70.34 o
   9   1  19       98.89       40.00     69.29 o
  10   1  19        0.11       78.46     85.06 o
  11   1  19        2.41       22.71    107.52 o
   0   2  19      914.25      958.32     73.13 o
   1   2  19        0.94       22.39     40.89 o
   2   2  19     4790.08     4854.45     90.56 o
   3   2  19      454.76      542.52     40.82 o
   4   2  19       80.87       87.72     46.45 o
   5   2  19      829.90     1010.05     53.68 o
   6   2  19        1.07       10.26     48.49 o
   7   2  19     1077.60     1006.31     64.35 o
   8   2  19       56.50      116.98     56.96 o
   9   2  19      224.93      251.17     69.64 o
  10   2  19       99.80      148.42     72.31 o
  11   2  19       19.18       -1.87     75.92 o
   1   3  19      557.39      511.77     44.86 o
   2   3  19      860.22      903.51     48.44 o
   3   3  19       91.63       71.34     35.36 o
   4   3  19     2308.78     2314.60     64.31 o
   5   3  19      116.02      103.21     45.27 o
   6   3  19       19.61       72.75     46.09 o
   7   3  19      688.35      424.69     63.96 o
   8   3  19      624.65      770.55     87.74 o
   9   3  19      473.22      477.73     74.74 o
  10   3  19       32.05      -60.49    100.12 o
  11   3  19       16.77      156.17    129.41 o
   0   4  19       27.46      -15.72     61.45 o
   1   4  19     1395.94     1452.94     55.41 o
   2   4  19     1139.46     1064.82     59.10 o
   3   4  19     1019.34     1266.30     54.07 o
   4   4  19      111.55      183.44     42.69 o
   5   4  19     3218.02     3213.05     81.26 o
   6   4  19       60.95       71.26     61.34 o
   7   4  19      767.93      875.43    105.42 o
   8   4  19        2.66     -140.76     83.29 o
   9   4  19        2.94      -67.12    139.21 o
  10   4  19       18.23      -43.48    124.28 o
  11   4  19       88.33       61.36    157.09 o
   1   5  19      384.10      323.27     50.39 o
   2   5  19     1328.65     1317.30     74.55 o
   3   5  19      354.75      335.03     50.74 o
   4   5  19     3243.00     3369.65     83.61 o
   5   5  19       76.28       26.18     55.88 o
   6   5  19      220.58      358.21     70.61 o
   7   5  19      324.27      177.88    139.31 o
   8   5  19      261.38      157.35     97.81 o
   9   5  19      357.68      305.72    132.67 o
  10   5  19      109.89      303.60    148.75 o
  11   5  19      125.45      125.48    147.53 o
   0   6  19      727.19      846.40     86.19 o
   1   6  19       67.90      -12.18     47.89 o
   2   6  19      544.85      617.06     54.59 o
   3   6  19     1312.35     1380.51     62.36 o
   4   6  19      358.87      385.92     64.29 o
   5   6  19      923.23      914.77     76.62 o
   6   6  19       43.98      -63.31     89.23 o
   7   6  19      284.98      226.74    109.02 o
   8   6  19      252.77      312.67    145.43 o
   9   6  19      151.23      368.75    161.07 o
  10   6  19      185.38     -137.51    188.50 o
   1   7  19     3480.51     3406.17     93.42 o
   2   7  19      175.52      124.52     51.96 o
   3   7  19      667.31      613.69     81.80 o
   4   7  19      110.97       75.98     63.19 o
   5   7  19        0.83      -64.27     96.47 o
   6   7  19       84.42      -41.27     98.40 o
   7   7  19      701.97      477.05    166.93 o
   8   7  19       23.93       45.49    124.30 o
   9   7  19      353.13      587.65    157.88 o
  10   7  19        0.34     -124.05    145.92 o
   0   8  19     2360.19     2421.56    122.76 o
   1   8  19       75.29      -21.60     59.75 o
   2   8  19      500.75      567.47     73.80 o
   3   8  19      394.86      122.57     88.64 o
   4   8  19        2.64       65.09    100.12 o
   5   8  19      449.07      371.48    113.17 o
   6   8  19      520.97      464.66    129.41 o
   7   8  19       69.48      130.59    132.71 o
   8   8  19      546.27      263.73    135.87 o
   9   8  19       10.50      -34.15    135.26 o
   1   9  19     2549.16     2560.65     96.50 o
   2   9  19      434.96      311.80    102.46 o
   3   9  19      768.70      734.27    108.70 o
   4   9  19      104.00      201.77    122.89 o
   5   9  19       52.38       30.91    125.09 o
   6   9  19      303.01      237.68    145.06 o
   7   9  19      339.05      487.75    143.30 o
   8   9  19        0.22     -154.38    131.94 o
   0  10  19      963.82     1138.52    120.32 o
   1  10  19      266.25      199.67     73.22 o
   2  10  19       75.34       18.16    107.09 o
   3  10  19      768.15      893.39    126.65 o
   4  10  19      170.05      222.13    133.98 o
   5  10  19      698.90     1180.14    232.68 o
   6  10  19       16.20       42.26    155.14 o
   7  10  19       33.93      198.25    144.33 o
   1  11  19      312.23      290.41     76.88 o
   2  11  19      312.94      232.95    124.63 o
   3  11  19       60.15      151.41    132.87 o
   4  11  19      290.10      280.96    142.75 o
   5  11  19       25.48     -212.19    156.49 o
   6  11  19      270.35      392.39    162.49 o
   0  12  19      394.31      176.93    208.58 o
   1  12  19       30.48       19.75    129.60 o
   2  12  19      108.52       38.18    131.91 o
   3  12  19      508.09      540.58    176.29 o
   4  12  19      144.41       32.71    160.45 o
   5  12  19      183.92      435.75    252.58 o
   1  13  19       14.84      -29.70    135.37 o
   2  13  19        0.44     -134.43    143.28 o
   0   0  20    12804.36    12077.97    458.60 o
   1   0  20     1063.10     1182.45     75.25 o
   2   0  20     5982.84     6270.40    160.02 o
   3   0  20     2203.94     2176.29     85.68 o
   4   0  20      121.18       97.97     59.99 o
   5   0  20      368.25      407.36     69.46 o
   6   0  20      776.86      706.31     75.83 o
   7   0  20      268.18      231.68     75.23 o
   8   0  20     1081.49     1188.77    116.58 o
   9   0  20       17.23      131.36    116.44 o
  10   0  20      586.37      750.37    134.96 o
  11   0  20       14.06      162.80    144.69 o
   1   1  20       34.95       37.02     41.12 o
   2   1  20      401.91      353.91     43.87 o
   3   1  20        2.96      -26.61     35.72 o
   4   1  20      721.55      682.51     46.36 o
   5   1  20     1416.40     1421.21     58.54 o
   6   1  20      351.49      306.01     48.03 o
   7   1  20        7.22      -69.74     56.86 o
   8   1  20      200.44      242.06     93.79 o
   9   1  20      169.09      149.49     75.30 o
  10   1  20        1.80       -7.50     85.53 o
  11   1  20      134.07       48.16    100.32 o
   0   2  20     3173.39     3430.27    120.73 o
   1   2  20       93.27       98.04     44.36 o
   2   2  20     2151.09     1964.76     64.09 o
   3   2  20      743.91      888.88     45.59 o
   4   2  20       54.21       22.44     41.64 o
   5   2  20        1.60       25.51     43.12 o
   6   2  20        0.76        0.06     50.09 o
   7   2  20       40.72       63.38     54.45 o
   8   2  20      344.24      337.99     71.45 o
   9   2  20       33.63      154.49     68.86 o
  10   2  20      332.20      352.24     75.63 o
  11   2  20       16.05      -89.03    120.26 o
   1   3  20      438.68      350.89     40.40 o
   2   3  20     2772.64     2848.62     86.49 o
   3   3  20        8.31       39.71     40.02 o
   4   3  20     4148.22     4363.61     91.93 o
   5   3  20      652.75      591.78     51.17 o
   6   3  20     1463.70     1446.18     63.46 o
   7   3  20        4.16       87.74     55.25 o
   8   3  20      148.16      194.01     55.97 o
   9   3  20       89.46       54.89    107.09 o
  10   3  20       55.98      131.30    111.88 o
  11   3  20      120.61     -128.14    131.30 o
   0   4  20       11.65      -58.48     65.39 o
   1   4  20      335.15      378.74     47.37 o
   2   4  20      405.57      345.95     48.47 o
   3   4  20      242.59      169.71     49.90 o
   4   4  20       97.62       92.36     40.45 o
   5   4  20       78.01      154.39     44.54 o
   6   4  20        2.54      -39.69     68.92 o
   7   4  20       63.85       46.67     84.48 o
   8   4  20      166.25        8.07     86.10 o
   9   4  20      187.99      309.51    131.20 o
  10   4  20      143.03       -5.06    192.88 o
  11   4  20        6.04      210.26    150.09 o
   1   5  20     1352.36     1331.33     64.68 o
   2   5  20      358.50      502.75     53.56 o
   3   5  20        3.69        4.32     49.68 o
   4   5  20      515.61      578.67     58.73 o
   5   5  20       66.81       68.26     64.93 o
   6   5  20      563.09      662.38    104.96 o
   7   5  20      104.88      115.38     92.21 o
   8   5  20      204.99      160.01    115.48 o
   9   5  20       99.27       37.71    143.63 o
  10   5  20       51.13       14.90    148.25 o
   0   6  20      518.00      313.16     77.95 o
   1   6  20      306.11      378.70     54.63 o
   2   6  20       18.19       -4.84     49.33 o
   3   6  20       53.82       22.77     48.16 o
   4   6  20        0.03      -41.13     66.87 o
   5   6  20        4.84       21.94     87.48 o
   6   6  20      299.29      420.45    110.75 o
   7   6  20       91.05       91.08    108.31 o
   8   6  20      284.26        9.85    254.30 o
   9   6  20      164.07       48.85    157.17 o
  10   6  20       53.23     -236.49    148.33 o
   1   7  20       98.53       73.57     58.09 o
   2   7  20      177.72      191.26     57.13 o
   3   7  20       36.56     -142.59     77.44 o
   4   7  20        9.62      -69.63     93.09 o
   5   7  20        5.66      -66.26    106.54 o
   6   7  20      138.71      164.60    111.38 o
   7   7  20      217.52      272.97    152.48 o
   8   7  20       22.86       49.76    128.36 o
   9   7  20       32.34     -112.44    203.47 o
   0   8  20       54.25      -87.76     86.45 o
   1   8  20      437.88      445.62     68.54 o
   2   8  20      181.36      192.15     60.53 o
   3   8  20        5.42       -7.78     99.12 o
   4   8  20        2.55      -15.31    105.07 o
   5   8  20      239.37       67.94    115.24 o
   6   8  20        2.96     -108.44    122.30 o
   7   8  20       11.40      112.32    130.38 o
   8   8  20       30.22      121.22    133.74 o
   9   8  20        9.17     -284.64    142.32 o
   1   9  20        6.17       32.29     68.15 o
   2   9  20        1.18      -39.63     99.05 o
   3   9  20      146.74       72.91     96.31 o
   4   9  20        5.56       54.68    124.19 o
   5   9  20       85.67       86.92    143.71 o
   6   9  20        1.21      -73.80    133.12 o
   7   9  20      139.49      116.32    138.70 o
   8   9  20       44.03      170.55    142.74 o
   0  10  20      194.04      289.17    107.93 o
   1  10  20       16.83      -23.14     82.53 o
   2  10  20       62.41       46.89    136.15 o
   3  10  20      107.83      -72.02    117.96 o
   4  10  20       75.07       42.12    133.10 o
   5  10  20       72.94     -150.39    137.44 o
   6  10  20       66.90      202.85    155.78 o
   7  10  20        1.28       51.74    139.10 o
   1  11  20       64.12      139.38     75.14 o
   2  11  20      159.70      153.51    126.01 o
   3  11  20        5.06       75.14    126.19 o
   4  11  20      266.19      141.55    142.51 o
   5  11  20       86.42       34.68    167.73 o
   6  11  20      249.78      168.15    356.52 o
   0  12  20        5.60       15.23    153.78 o
   1  12  20        0.74     -163.68    106.95 o
   2  12  20        1.21      -79.06    141.47 o
   3  12  20       40.48       17.78    149.81 o
   4  12  20        0.71     -153.13    169.43 o
   1   1  21      214.95      247.22     47.91 o
   2   1  21        3.28      -23.43     40.64 o
   3   1  21      600.89      619.26     44.25 o
   4   1  21        6.90      -73.78     42.44 o
   5   1  21      171.95      145.50     53.25 o
   6   1  21      198.05      213.75     54.11 o
   7   1  21        0.15       87.77     61.97 o
   8   1  21       13.40     -138.60     69.30 o
   9   1  21      130.12      140.13     83.88 o
  10   1  21        7.80     -102.83    104.43 o
  11   1  21        0.75      -22.63    104.69 o
   0   2  21       37.63       29.00     57.48 o
   1   2  21      170.99      151.91     49.88 o
   2   2  21        9.17       59.03     45.74 o
   3   2  21        1.09       29.63     40.35 o
   4   2  21      327.82      235.87     42.81 o
   5   2  21       23.02       48.26     49.00 o
   6   2  21      509.78      455.36     58.38 o
   7   2  21      434.63      788.83     70.24 o
   8   2  21      810.50      753.92     76.52 o
   9   2  21       86.46       43.27     68.49 o
  10   2  21       11.96        3.55     70.13 o
  11   2  21        0.06      -51.93     92.63 o
   1   3  21        6.56       65.32     48.04 o
   2   3  21      565.91      577.65     52.90 o
   3   3  21      375.65      357.77     45.79 o
   4   3  21      504.25      489.15     46.84 o
   5   3  21       16.06       29.74     47.78 o
   6   3  21      887.59      758.20     63.42 o
   7   3  21       61.57       73.55     63.58 o
   8   3  21        1.69       88.59     57.26 o
   9   3  21      228.43       92.61    113.37 o
  10   3  21        2.08      -96.63    115.95 o
   0   4  21     1114.55     1210.72     83.59 o
   1   4  21      702.81      638.76     53.73 o
   2   4  21       30.97      -53.51     45.22 o
   3   4  21     2379.23     2520.12     94.95 o
   4   4  21       74.14       62.04     48.88 o
   5   4  21      505.67      695.49     56.41 o
   6   4  21      373.44      351.71     59.60 o
   7   4  21      982.40     1154.86    102.16 o
   8   4  21      704.50      655.07    114.32 o
   9   4  21        0.13      -54.94    132.55 o
  10   4  21       44.05       44.59    145.38 o
   1   5  21       66.53       61.02     50.25 o
   2   5  21     1688.51     1611.38     67.48 o
   3   5  21       86.31      132.30     51.18 o
   4   5  21     1885.13     1928.63     76.00 o
   5   5  21       19.25      -10.59     78.13 o
   6   5  21     1424.87     1514.69    116.04 o
   7   5  21       10.53      131.03     93.89 o
   8   5  21       45.99       78.08    133.79 o
   9   5  21      170.59      118.01    147.01 o
  10   5  21       51.50      403.04    155.65 o
   0   6  21     4458.21     4042.20    173.07 o
   1   6  21       41.08       59.36     53.07 o
   2   6  21     1530.28     1535.55     79.30 o
   3   6  21      171.93      219.62     53.57 o
   4   6  21      458.09      578.41     94.89 o
   5   6  21      247.70       50.21     97.90 o
   6   6  21      302.65      341.87    109.91 o
   7   6  21      134.80      146.04    124.83 o
   8   6  21      282.66      467.63    131.75 o
   9   6  21        0.11      268.32    151.73 o
   1   7  21      686.84      609.20     68.12 o
   2   7  21      447.37      324.60     65.71 o
   3   7  21      375.24      420.37    100.82 o
   4   7  21      957.68      826.22    107.84 o
   5   7  21        0.00       17.29    120.40 o
   6   7  21      546.41      407.62    117.50 o
   7   7  21      359.13      333.61    134.32 o
   8   7  21        3.22      -33.40    129.28 o
   9   7  21      321.25      456.47    146.42 o
   0   8  21     3689.94     3565.98    170.39 o
   1   8  21       23.38      -31.15     90.00 o
   2   8  21     1985.59     1936.50     93.06 o
   3   8  21       23.37       13.18     98.90 o
   4   8  21      185.05      152.38    100.75 o
   5   8  21       44.70      229.05    142.97 o
   6   8  21      321.79      322.28    172.58 o
   7   8  21       22.93       26.22    129.96 o
   8   8  21      229.85      421.33    145.54 o
   1   9  21      766.24      773.50     81.60 o
   2   9  21      191.51      191.91     86.98 o
   3   9  21       84.13     -193.89    134.96 o
   4   9  21      666.85      633.72    139.28 o
   5   9  21       44.94      -10.08    126.82 o
   6   9  21      131.40      -26.53    131.80 o
   7   9  21      116.08       94.17    137.12 o
   0  10  21      259.88       89.12    123.79 o
   1  10  21      107.68      103.15     74.58 o
   2  10  21      329.75       30.32    115.10 o
   3  10  21       62.71       -4.68    117.37 o
   4  10  21        3.88     -125.60    128.19 o
   5  10  21      214.10      371.26    157.79 o
   6  10  21       67.51       30.35    228.07 o
   1  11  21       87.09      177.79     80.24 o
   2  11  21      325.42      313.50    212.12 o
   3  11  21       18.64       62.77    125.06 o
   4  11  21      609.68      326.90    150.68 o
   5  11  21       38.80      -31.09    159.13 o
   0  12  21        0.62      218.65    141.39 o
   1  12  21       62.21      185.53    139.70 o
   2  12  21       18.54      116.95    144.48 o
   0   0  22      208.65      341.72    111.94 o
   1   0  22        2.01        7.61     71.19 o
   2   0  22     1080.49      998.76     96.55 o
   3   0  22     2057.66     1803.57    123.78 o
   4   0  22     1085.41      987.85     74.87 o
   5   0  22      723.30      772.91     83.12 o
   6   0  22        4.57       45.63     84.06 o
   7   0  22      141.01      117.45     81.56 o
   8   0  22       87.40       82.96    120.88 o
   9   0  22       62.53      288.74    117.80 o
  10   0  22       21.06       -1.01    194.71 o
   1   1  22     7837.59     7834.20    142.17 o
   2   1  22        3.34      -47.63     45.76 o
   3   1  22     1418.46     1348.33     59.49 o
   4   1  22      149.24      113.13     44.64 o
   5   1  22       37.98       26.85     50.43 o
   6   1  22      608.20      618.38     62.06 o
   7   1  22     1371.72     1606.90     88.17 o
   8   1  22        0.79       47.61    100.36 o
   9   1  22      819.36      845.14     97.46 o
  10   1  22       84.19       86.63     92.62 o
   0   2  22       22.80       50.39     64.66 o
   1   2  22     1365.93     1442.45     65.18 o
   2   2  22      139.56      120.21     49.84 o
   3   2  22     2779.87     2788.02     74.04 o
   4   2  22      210.79      197.08     58.05 o
   5   2  22     2359.83     2282.86     83.61 o
   6   2  22       15.24      -52.80     60.37 o
   7   2  22      322.32      358.87     67.92 o
   8   2  22        0.10       -3.79     71.32 o
   9   2  22       65.31      -36.36     70.18 o
  10   2  22       11.13       66.10     89.20 o
   1   3  22      919.10     1018.68     60.24 o
   2   3  22       39.37       96.45     49.52 o
   3   3  22      366.75      455.83     55.68 o
   4   3  22       85.29       72.54     49.07 o
   5   3  22      111.74       80.98     58.08 o
   6   3  22        1.25      -55.96     59.53 o
   7   3  22      219.19      175.68     59.72 o
   8   3  22        0.44      -70.22     58.23 o
   9   3  22       96.51      166.77    120.65 o
  10   3  22        3.49       23.82    128.97 o
   0   4  22      223.31      275.27     71.34 o
   1   4  22      600.07      704.80     57.09 o
   2   4  22        0.08       48.35     46.70 o
   3   4  22     2427.39     2498.29     83.57 o
   4   4  22        4.22       55.04     55.62 o
   5   4  22     2182.06     2289.00    106.10 o
   6   4  22        3.05       32.69     51.48 o
   7   4  22      252.11      236.99     90.62 o
   8   4  22       19.26     -134.54    121.84 o
   9   4  22       23.07      374.95    148.03 o
  10   4  22       82.94      -41.93    148.71 o
   1   5  22     1058.63     1237.53     66.86 o
   2   5  22       23.21       39.99     56.35 o
   3   5  22        0.54      -96.09     62.13 o
   4   5  22        8.96       66.05     58.40 o
   5   5  22      376.99      346.73     97.39 o
   6   5  22       52.04      150.33    100.04 o
   7   5  22      622.52      599.64    108.52 o
   8   5  22       52.75       17.38    135.36 o
   9   5  22      130.12       73.21    143.62 o
   0   6  22      281.47      331.41    117.37 o
   1   6  22       14.95      -24.91     58.22 o
   2   6  22       31.61       49.45     62.14 o
   3   6  22      421.16      303.84     64.75 o
   4   6  22       71.33       15.38     95.77 o
   5   6  22      148.74      318.78    107.23 o
   6   6  22       38.87      -69.30     96.75 o
   7   6  22       24.57      116.83    114.47 o
   8   6  22        3.00      251.66    171.95 o
   9   6  22       26.51      -95.32    152.60 o
   1   7  22      432.15      627.65     87.90 o
   2   7  22      157.09      188.94     69.09 o
   3   7  22        8.11       24.48     66.63 o
   4   7  22        0.38      -54.02    100.79 o
   5   7  22      360.35      162.38    122.87 o
   6   7  22      113.55      336.13    132.16 o
   7   7  22      287.45      146.22    131.12 o
   8   7  22       94.23       13.82    132.14 o
   0   8  22       39.92       -7.65    127.95 o
   1   8  22      110.54      116.92     73.92 o
   2   8  22      223.54      189.26     83.04 o
   3   8  22      104.79      315.90    113.44 o
   4   8  22        7.45       74.29    110.19 o
   5   8  22       64.76      -41.66    128.84 o
   6   8  22       85.60       33.67    142.79 o
   7   8  22       67.36       68.71    135.13 o
   8   8  22        4.76       54.48    145.37 o
   1   9  22        5.51     -133.98     93.07 o
   2   9  22       41.69       45.60     61.50 o
   3   9  22        3.25        0.34    118.72 o
   4   9  22       33.06       46.59    145.19 o
   5   9  22        0.34      -35.89    132.18 o
   6   9  22       89.29      -90.94    135.97 o
   7   9  22       83.19      118.58    145.14 o
   0  10  22       13.71      297.40    128.46 o
   1  10  22        0.41      -18.52     78.14 o
   2  10  22        0.14      -16.14    128.91 o
   3  10  22       11.25      138.91    146.44 o
   4  10  22        5.20      126.74    149.07 o
   5  10  22      103.80     -297.50    164.42 o
   1  11  22        2.11      -81.22     74.72 o
   2  11  22        0.39       23.76    134.00 o
   3  11  22        2.61       63.68    138.47 o
   4  11  22        0.17       76.77    158.19 o
   1   1  23      297.71      333.28     54.27 o
   2   1  23       60.68       95.92     48.04 o
   3   1  23        3.26      -44.21     43.99 o
   4   1  23        4.60      -51.05     49.41 o
   5   1  23      233.60      200.24     56.26 o
   6   1  23       28.58        4.10     59.86 o
   7   1  23      348.48      255.11     71.43 o
   8   1  23       44.52      153.41     84.99 o
   9   1  23        3.71       76.64     87.40 o
  10   1  23       46.64      228.49     98.18 o
   0   2  23        5.22       -3.46     69.74 o
   1   2  23     1193.16     1140.75     66.45 o
   2   2  23       64.52       -1.21     51.03 o
   3   2  23       62.78       94.19     47.20 o
   4   2  23       51.07      141.26     45.19 o
   5   2  23      293.92      358.97     59.92 o
   6   2  23      108.96      -25.09     71.86 o
   7   2  23       39.33       23.73     70.50 o
   8   2  23      161.30      274.33     78.27 o
   9   2  23       69.38      -93.41    130.75 o
  10   2  23       14.10      144.76     92.61 o
   1   3  23     1240.02     1248.69     65.49 o
   2   3  23       40.75       65.26     56.22 o
   3   3  23      151.85      221.68     56.79 o
   4   3  23      263.21      354.87     64.55 o
   5   3  23       35.14       44.75     62.14 o
   6   3  23      135.36      264.05     63.52 o
   7   3  23      811.41      761.70     71.92 o
   8   3  23      247.32      160.15     62.30 o
   9   3  23        8.21       24.80    134.09 o
   0   4  23      482.64      559.11     83.26 o
   1   4  23      716.92      654.22     59.64 o
   2   4  23       32.05       49.02     57.37 o
   3   4  23      778.14      734.83     72.61 o
   4   4  23       52.21      120.63     64.97 o
   5   4  23      724.34      649.76     70.11 o
   6   4  23       30.80       31.08     55.60 o
   7   4  23       26.53      -94.47     86.42 o
   8   4  23        7.22       64.44    123.90 o
   9   4  23        6.22     -288.69    144.34 o
   1   5  23     1218.28     1283.66     78.38 o
   2   5  23      141.83       63.96     99.78 o
   3   5  23       17.73      103.13     71.98 o
   4   5  23      768.11      721.48     70.89 o
   5   5  23       57.65      134.34     98.08 o
   6   5  23      329.77      278.12    100.35 o
   7   5  23      151.88      156.46     97.62 o
   8   5  23      112.34      332.62    136.88 o
   9   5  23       27.27      206.76    151.20 o
   0   6  23      333.61      350.83     95.64 o
   1   6  23      583.10      588.70     72.44 o
   2   6  23      201.51      198.21     68.09 o
   3   6  23      780.66      850.28     76.13 o
   4   6  23      145.04       57.87    101.43 o
   5   6  23      463.11      516.63    102.34 o
   6   6  23       15.16       39.70    101.00 o
   7   6  23       10.17      -49.03    108.96 o
   8   6  23       50.20       14.34    129.62 o
   1   7  23     1559.27     1563.56    118.50 o
   2   7  23       23.99       -8.22     69.09 o
   3   7  23      462.44      529.91     77.20 o
   4   7  23        5.36      -97.63    102.48 o
   5   7  23       29.55      146.86    118.46 o
   6   7  23       41.78      106.19    130.09 o
   7   7  23       62.99      128.52    120.34 o
   8   7  23        8.32     -107.71    140.01 o
   0   8  23      709.40      621.08    126.90 o
   1   8  23       17.75       32.36     76.82 o
   2   8  23      507.51      664.25     89.81 o
   3   8  23      480.93      603.90    110.26 o
   4   8  23      213.38      207.43    187.36 o
   5   8  23      192.15      189.94    137.64 o
   6   8  23        1.11      203.33    140.26 o
   7   8  23       82.02      -11.83    136.71 o
   1   9  23      641.05      616.99     85.35 o
   2   9  23        1.25       47.36     64.03 o
   3   9  23      160.16       56.77    135.46 o
   4   9  23        1.77     -239.65    129.35 o
   5   9  23       81.03       22.37    165.58 o
   6   9  23       38.58      211.60    141.19 o
   0  10  23       22.31       58.32    131.74 o
   1  10  23        1.20       91.66     81.97 o
   2  10  23        8.42      125.31    125.26 o
   3  10  23      457.86      571.05    172.26 o
   4  10  23       69.84      214.66    157.44 o
   5  10  23      230.25      296.85    143.73 o
   1  11  23        3.96       85.76    121.57 o
   2  11  23       21.46     -194.48    140.34 o
   0   0  24     9112.19     9981.17    360.88 o
   1   0  24      284.68      326.82     81.09 o
   2   0  24     3983.26     4156.96    142.88 o
   3   0  24      640.83      988.46     92.66 o
   4   0  24       64.36      -46.69    115.91 o
   5   0  24      640.67      629.62     95.21 o
   6   0  24      631.97      780.34     98.41 o
   7   0  24       16.42       28.45    116.16 o
   8   0  24     1189.68      991.48    141.65 o
   9   0  24       18.72      136.50    122.93 o
   1   1  24      306.93      258.88     56.09 o
   2   1  24     1254.57     1248.64     62.04 o
   3   1  24      131.62       98.11     53.45 o
   4   1  24     1356.70     1302.19     75.76 o
   5   1  24        0.05       10.59     57.49 o
   6   1  24      991.63     1156.73     75.20 o
   7   1  24      178.76      213.48     85.21 o
   8   1  24        0.57      109.92     86.81 o
   9   1  24       78.32       27.48     91.95 o
   0   2  24     3942.35     4018.88    132.35 o
   1   2  24      617.23      518.41     65.16 o
   2   2  24     1103.96     1269.28     74.85 o
   3   2  24       61.93       59.23     67.40 o
   4   2  24       87.50        4.93     62.23 o
   5   2  24      161.73      204.40     63.61 o
   6   2  24      292.02      299.22     68.37 o
   7   2  24       16.91       10.37     72.54 o
   8   2  24      463.03      441.07    115.06 o
   9   2  24        3.74      -52.79     91.54 o
   1   3  24      198.52      204.42     59.55 o
   2   3  24     2677.97     2756.94     98.18 o
   3   3  24       33.97       40.65     65.84 o
   4   3  24     3155.16     2980.31    110.24 o
   5   3  24      124.18       83.05     81.71 o
   6   3  24     1064.82     1033.50     78.66 o
   7   3  24      142.37       30.10     82.58 o
   8   3  24        5.04       62.96     78.01 o
   9   3  24       11.71      120.90    131.79 o
   0   4  24      850.23      785.70     97.64 o
   1   4  24       23.16      -80.13     64.65 o
   2   4  24      286.70      328.07     69.77 o
   3   4  24       12.04       29.58     67.46 o
   4   4  24        4.61      -17.15     64.94 o
   5   4  24        6.25      -25.24     64.04 o
   6   4  24      383.47      357.62     76.21 o
   7   4  24       54.64       23.73     98.84 o
   8   4  24      244.03      315.62    120.18 o
   9   4  24       19.84      -15.88    140.76 o
   1   5  24       64.39       63.84     68.06 o
   2   5  24      513.41      522.66     76.66 o
   3   5  24        2.85      -61.61     73.46 o
   4   5  24      679.11      749.33     74.88 o
   5   5  24      135.54       70.82    101.21 o
   6   5  24      130.91      433.52    107.79 o
   7   5  24        4.28      120.05    124.64 o
   8   5  24       31.88      145.06    133.69 o
   0   6  24      720.37      887.69    122.74 o
   1   6  24       80.10      205.46     70.26 o
   2   6  24      343.21      425.61     87.63 o
   3   6  24      182.41       47.15     75.56 o
   4   6  24      150.31      241.83    111.29 o
   5   6  24       17.20      -96.84     96.04 o
   6   6  24      536.03      477.61    108.84 o
   7   6  24        3.09      -28.94    126.59 o
   8   6  24      203.32      197.32    171.19 o
   1   7  24       65.35      256.25     82.48 o
   2   7  24        1.54        4.61     79.18 o
   3   7  24       63.72       -5.81     62.04 o
   4   7  24       52.66      105.44    106.09 o
   5   7  24       54.82       -3.58    104.84 o
   6   7  24       23.40       97.92    119.41 o
   7   7  24        4.97       29.66    179.09 o
   0   8  24       32.33       39.46    115.29 o
   1   8  24       23.14       -7.34     88.68 o
   2   8  24       11.30      -40.47     70.16 o
   3   8  24       47.74      -61.14    114.49 o
   4   8  24       31.77     -143.51    139.39 o
   5   8  24       15.33     -101.24    124.90 o
   6   8  24        9.49      -16.48    131.17 o
   1   9  24       40.55     -105.58     90.38 o
   2   9  24       26.76      -49.82     67.29 o
   3   9  24       22.95      168.64    129.97 o
   4   9  24       19.68       85.56    135.52 o
   5   9  24        3.87      -40.75    134.84 o
   0  10  24       54.05       33.48    148.50 o
   1  10  24        1.26      142.38     91.71 o
   2  10  24        2.01       61.64    155.41 o
   3  10  24       46.56     -289.82    144.91 o
   1   1  25      190.44      252.22     68.57 o
   2   1  25        8.40       20.17     62.44 o
   3   1  25       11.52       69.72     70.01 o
   4   1  25       33.22      -69.03     65.91 o
   5   1  25       14.61      -15.43     65.56 o
   6   1  25       51.18       27.00     82.64 o
   7   1  25       51.85       40.55     85.29 o
   8   1  25        0.39      -32.53    108.19 o
   9   1  25       40.79       49.34     97.16 o
   0   2  25      826.26     1187.24    109.93 o
   1   2  25       48.01       58.23     64.67 o
   2   2  25        0.78       37.13     68.60 o
   3   2  25       94.79      188.81     69.77 o
   4   2  25      118.04      221.90     68.06 o
   5   2  25        3.59      -90.26     65.94 o
   6   2  25      161.22      258.56    109.34 o
   7   2  25      106.40       48.94     84.81 o
   8   2  25      169.53      209.37     91.39 o
   9   2  25       50.20       81.45    107.35 o
   1   3  25       38.24       16.52     65.57 o
   2   3  25      106.37      138.19     71.05 o
   3   3  25       26.64       12.30     69.11 o
   4   3  25       14.31      -32.85     69.91 o
   5   3  25       22.24       29.68     71.62 o
   6   3  25      364.48      376.56     71.32 o
   7   3  25        4.73      -88.24     66.46 o
   8   3  25        0.10       61.77     77.04 o
   0   4  25      592.50      394.26    106.48 o
   1   4  25      255.91      147.25     66.16 o
   2   4  25       26.30        7.12     76.21 o
   3   4  25      401.45      417.58     74.98 o
   4   4  25      296.96      280.77     71.85 o
   5   4  25      188.28      189.17     67.91 o
   6   4  25       11.36       16.18     61.43 o
   7   4  25      152.66       98.90    111.11 o
   8   4  25      118.47       24.12    122.95 o
   1   5  25       18.67      -59.73     70.95 o
   2   5  25      246.03      267.83     77.19 o
   3   5  25        1.55       22.69     77.63 o
   4   5  25      246.95      238.14     70.58 o
   5   5  25        0.87      -30.85     57.12 o
   6   5  25      393.37      332.08    107.02 o
   7   5  25       26.99      -77.24    152.84 o
   8   5  25        0.32       90.39    138.70 o
   0   6  25      941.20      954.58    130.73 o
   1   6  25       20.59     -114.53     87.12 o
   2   6  25       98.97      155.45     77.93 o
   3   6  25       87.24       -2.55     72.66 o
   4   6  25      192.13      185.76     62.77 o
   5   6  25        4.53      252.83    106.36 o
   6   6  25        4.33       97.04    115.99 o
   7   6  25       33.51       97.51    134.53 o
   1   7  25      703.39      512.26     86.80 o
   2   7  25       43.92     -127.10     72.61 o
   3   7  25      122.47      111.98     69.50 o
   4   7  25      199.20      299.01    120.77 o
   5   7  25       16.20      -26.91    115.12 o
   6   7  25      291.57      269.42    122.99 o
   0   8  25      216.56      175.85    117.82 o
   1   8  25        0.56      -61.63     84.11 o
   2   8  25      359.73      341.44     85.02 o
   3   8  25       12.00      -90.81    109.88 o
   4   8  25       12.27       85.25    140.66 o
   5   8  25        2.38     -252.95    126.47 o
   1   9  25      165.64      168.70     99.76 o
   2   9  25       36.53       24.06     67.94 o
   3   9  25      105.31      -56.74    167.03 o
   4   9  25      216.33      331.45    145.28 o
   0  10  25        1.56       13.61    148.91 o
   1  10  25       12.39       97.93    109.98 o
   2  10  25       81.62     -265.58    132.79 o
   0   0  26      712.94      690.64    175.87 o
   1   0  26      907.48      716.67    125.51 o
   2   0  26       21.53      -20.37     92.40 o
   3   0  26      126.84      145.96    144.24 o
   4   0  26       41.25      136.08    111.73 o
   5   0  26      919.55      818.51    134.85 o
   6   0  26      540.73      665.24    202.01 o
   7   0  26      211.31      257.07    149.39 o
   8   0  26       16.24       57.16    147.38 o
   1   1  26     2687.00     2616.89    118.91 o
   2   1  26      542.57      570.20     80.23 o
   3   1  26      450.37      360.02     74.77 o
   4   1  26      406.19      579.50     82.50 o
   5   1  26       15.93      -67.66     77.50 o
   6   1  26      260.78      386.27     77.96 o
   7   1  26      596.69      855.20    139.83 o
   8   1  26       25.29        4.75     97.65 o
   0   2  26     1011.37      938.39    161.04 o
   1   2  26      386.79      504.24     85.82 o
   2   2  26       17.34        5.33     74.70 o
   3   2  26      884.56      872.59     82.06 o
   4   2  26        7.35       -6.10     70.05 o
   5   2  26     1274.64     1255.28     88.67 o
   6   2  26      399.91      257.29     80.11 o
   7   2  26      283.86      344.43    104.30 o
   8   2  26       37.59      100.66     87.45 o
   1   3  26      248.21       84.03     76.90 o
   2   3  26      276.94      243.79     79.06 o
   3   3  26       27.03       12.31     74.51 o
   4   3  26      184.44      258.56     80.64 o
   5   3  26       17.07       11.43     86.81 o
   6   3  26        0.76       35.93     75.87 o
   7   3  26       86.36        4.11     70.81 o
   8   3  26      149.09       41.02     96.88 o
   0   4  26      231.15      126.09    106.02 o
   1   4  26       45.11     -144.14     72.07 o
   2   4  26      443.07      388.87     89.07 o
   3   4  26      679.66      686.39     87.51 o
   4   4  26       27.51      -87.24     67.85 o
   5   4  26      534.81      457.45     75.47 o
   6   4  26      102.05      191.42     66.46 o
   7   4  26       98.86     -205.89    102.95 o
   1   5  26      109.06      231.90     91.91 o
   2   5  26      129.30        4.18     80.89 o
   3   5  26       70.14      -12.12     95.08 o
   4   5  26      219.97      207.69     73.38 o
   5   5  26      122.96       97.13     71.25 o
   6   5  26       35.69      -95.85    105.63 o
   7   5  26       95.42      202.46    134.70 o
   0   6  26       74.75       35.04    124.03 o
   1   6  26       64.64      122.86     84.06 o
   2   6  26      347.42      311.47     86.33 o
   3   6  26        1.13        2.04     74.57 o
   4   6  26       52.40       54.02     95.55 o
   5   6  26        1.04       16.29    105.31 o
   6   6  26        4.36       15.89    120.15 o
   1   7  26       54.38       65.70     83.19 o
   2   7  26        8.57       83.73     87.26 o
   3   7  26       80.00      113.15     70.25 o
   4   7  26       93.71      -69.70    116.24 o
   5   7  26       68.54      338.87    130.07 o
   6   7  26        4.09      -38.35    256.02 o
   0   8  26      118.73     -101.99    124.08 o
   1   8  26       76.30      142.05     90.02 o
   2   8  26       45.37      -28.07     73.94 o
   3   8  26        5.15     -106.85    112.64 o
   4   8  26        2.07       65.47    118.06 o
   1   9  26       79.72      186.37     92.78 o
   2   9  26       15.99       19.99     80.10 o
   3   9  26        5.45      106.18    201.40 o
   1   1  27      104.92       18.14     84.39 o
   2   1  27       13.60        4.58     90.06 o
   3   1  27        1.37       91.18     83.65 o
   4   1  27       36.65      -61.17     81.46 o
   5   1  27        0.11      -22.53     81.71 o
   6   1  27        2.19      -45.23    117.79 o
   7   1  27      119.48       48.58     96.11 o
   8   1  27       25.41       23.30    170.92 o
   0   2  27      193.19      157.35    122.05 o
   1   2  27        0.35      -59.91     76.97 o
   2   2  27       10.19       20.87     78.39 o
   3   2  27       81.18       23.27     78.32 o
   4   2  27        1.44      -72.04     77.56 o
   5   2  27       35.37      -44.50    119.34 o
   6   2  27       85.00     -113.33     97.72 o
   7   2  27       22.67       31.13     94.04 o
   1   3  27      188.47      262.38     81.49 o
   2   3  27        6.35      -48.28     78.60 o
   3   3  27       29.17      142.41     86.60 o
   4   3  27       36.75        2.31     85.27 o
   5   3  27       65.98      109.58    103.85 o
   6   3  27      229.50      387.42     83.61 o
   7   3  27      232.72       83.23     95.89 o
   0   4  27       49.76       89.78    107.32 o
   1   4  27      135.30      114.76     81.57 o
   2   4  27       17.62     -108.10     94.85 o
   3   4  27        1.93      128.71     82.67 o
   4   4  27       44.10      -15.10     82.45 o
   5   4  27      378.85      359.97     98.99 o
   6   4  27        3.13       85.90     68.34 o
   7   4  27       17.60      -90.39    116.72 o
   1   5  27       78.45       72.51     88.45 o
   2   5  27      137.23      127.62     90.76 o
   3   5  27      231.37      183.24     86.26 o
   4   5  27      140.79      136.62     75.83 o
   5   5  27      168.40       99.00     72.74 o
   6   5  27      322.46      267.60    108.84 o
   0   6  27       92.87      -31.21    125.98 o
   1   6  27       33.62      -59.16     84.08 o
   2   6  27      253.91      371.67     95.86 o
   3   6  27       84.11      227.08     92.89 o
   4   6  27       82.48      128.80     88.41 o
   5   6  27      367.42      360.21    116.43 o
   1   7  27      181.68      163.99     93.18 o
   2   7  27        2.63      -18.24     90.55 o
   3   7  27      143.19      200.85     74.73 o
   4   7  27       20.88       27.73    108.11 o
   5   7  27       10.66     -170.68    336.30 o
   0   8  27      454.69      446.79    139.50 o
   1   8  27        0.33       83.43     89.66 o
   2   8  27      264.89      220.17     93.84 o
   3   8  27       69.73      271.35    132.49 o
   0   0  28     1555.55     1637.26    213.65 o
   1   0  28      152.29       38.47    117.23 o
   2   0  28      177.72      184.78    118.11 o
   3   0  28      205.95       48.05    124.00 o
   4   0  28      307.22       56.38    152.94 o
   5   0  28      379.72      401.46    130.75 o
   6   0  28       48.77       11.56    143.89 o
   7   0  28       15.26      -92.05    138.44 o
   1   1  28       38.39      -27.39     84.72 o
   2   1  28      103.78      189.95     95.54 o
   3   1  28        0.08       62.75     94.21 o
   4   1  28       57.50      -58.58     84.58 o
   5   1  28       96.29      -16.71     82.84 o
   6   1  28      745.07      784.86    115.24 o
   7   1  28      132.71        3.04    106.20 o
   0   2  28      238.27      101.76    126.73 o
   1   2  28       29.81     -116.65     92.11 o
   2   2  28       63.45      103.89     84.59 o
   3   2  28      100.19      189.87    102.38 o
   4   2  28      195.91      234.36     88.99 o
   5   2  28       82.66      151.35     94.31 o
   6   2  28        3.40      -53.81    100.36 o
   7   2  28        2.68       49.39    104.58 o
   1   3  28      243.57      199.34     82.60 o
   2   3  28      153.86      110.72    103.47 o
   3   3  28       32.04       19.04     80.20 o
   4   3  28      411.10      588.82     96.11 o
   5   3  28        9.35      161.79     90.70 o
   6   3  28      325.17      254.59    103.14 o
   0   4  28       12.20     -186.21    108.10 o
   1   4  28        2.97       74.39     91.12 o
   2   4  28       33.42      -29.29     86.02 o
   3   4  28       44.74       58.18    119.82 o
   4   4  28       59.30      132.64    120.48 o
   5   4  28        6.88      -59.75     87.22 o
   6   4  28        2.37       69.95     88.30 o
   1   5  28      118.65      138.65     95.89 o
   2   5  28       50.57      -50.84    134.57 o
   3   5  28       21.23      286.71     95.16 o
   4   5  28       14.25      -19.71     85.37 o
   5   5  28        0.27      -11.03     92.58 o
   0   6  28        2.44       79.07    130.93 o
   1   6  28        4.48       68.51    123.98 o
   2   6  28      149.54       17.50    103.88 o
   3   6  28       45.02      -32.57    147.71 o
   4   6  28       13.82      -44.74     73.53 o
   1   7  28       27.55       68.78     92.06 o
   2   7  28      158.34      173.67    114.94 o
   3   7  28        1.77       36.47     92.40 o
   0   8  28      203.40      469.20    142.72 o
   1   8  28        0.00       80.91    228.35 o
   1   1  29       48.77        3.35     95.73 o
   2   1  29        0.29      176.83     91.10 o
   3   1  29        0.91       35.25     93.71 o
   4   1  29        5.40        3.75     86.35 o
   5   1  29        6.72      -95.92     95.09 o
   6   1  29        0.12     -112.41     98.07 o
   0   2  29      626.96      468.66    140.51 o
   1   2  29        7.33      104.18    100.54 o
   2   2  29       24.93       27.10     86.30 o
   3   2  29        8.71      -34.26     86.04 o
   4   2  29       18.18       48.60    122.52 o
   5   2  29        2.42       48.78     98.17 o
   6   2  29       56.60       28.06    107.01 o
   1   3  29       36.52       74.49    101.01 o
   2   3  29       87.93       54.94     89.26 o
   3   3  29        0.83     -141.82     84.55 o
   4   3  29       13.95       67.96    106.71 o
   5   3  29        0.17     -106.78     91.68 o
   0   4  29      860.31      685.21    139.88 o
   1   4  29       74.01       33.77     91.62 o
   2   4  29       29.66       55.29     87.31 o
   3   4  29      103.32       52.36    104.97 o
   4   4  29       86.08      114.77     96.56 o
   5   4  29      202.38      167.34    118.07 o
   1   5  29      121.34      157.59    117.26 o
   2   5  29      371.02      453.46    107.05 o
   3   5  29       13.39      126.84     95.46 o
   4   5  29      219.31      121.15     94.33 o
   0   6  29      294.44      341.00    136.49 o
   1   6  29       69.68     -103.73     94.53 o
   2   6  29      167.61       65.56     98.21 o
   3   6  29       47.22      107.51     98.43 o
   1   7  29      492.34      766.32    167.76 o
   0   0  30       32.96      319.75    274.98 o
   1   0  30      100.14      188.01    130.32 o
   2   0  30        0.08      207.98    134.18 o
   3   0  30       12.66      123.92    136.71 o
   4   0  30        1.37      -13.31    135.16 o
   5   0  30      310.39      312.62    159.59 o
   1   1  30      289.79      115.88     91.46 o
   2   1  30        1.56     -150.92     89.47 o
   3   1  30       56.19      -35.45    108.89 o
   4   1  30       28.54      184.11    100.67 o
   5   1  30       58.18      144.64    107.89 o
   0   2  30        2.65     -132.35    131.48 o
   1   2  30       78.27       78.56    103.81 o
   2   2  30       29.62     -132.69     96.58 o
   3   2  30       39.14      -84.40    104.80 o
   4   2  30        1.68      101.32     89.90 o
   5   2  30      396.21      474.34    129.01 o
   1   3  30        6.37       89.52     91.04 o
   2   3  30        7.64      121.95     92.44 o
   3   3  30       41.88       81.85    105.75 o
   4   3  30        0.92      105.13     99.72 o
   0   4  30       18.54      115.50    134.72 o
   1   4  30        0.44     -129.95     96.63 o
   2   4  30        6.84      105.64    100.95 o
   3   4  30       80.72       68.83    100.23 o
   1   5  30       40.82       44.13    127.58 o
   2   5  30        0.04      -63.76    110.74 o
   1   1  31      101.97      139.30     93.78 o
   2   1  31        1.71     -124.97     92.82 o
   3   1  31        6.31      -16.71     94.96 o
   0   2  31      412.47      283.08    144.62 o
   1   2  31       10.75       58.53     94.18 o
   2   2  31        5.56        9.48     95.12 o
   3   2  31       12.99       29.60     93.00 o
   1   3  31      283.91      248.89    108.75 o
   2   3  31      117.81       25.69     94.52 o
   0   4  31      272.90      304.20    284.46 o
   1   4  31       73.27      177.69     99.16 o
   0   0  32      615.03      797.27    311.01 o
   1   0  32        5.28     -235.78    144.53 o
   1   1  32       10.34      124.17     99.98 o
 
